# Supplementary material for: Genetic Control of Reproductive Traits in Tomatoes Under High Temperature
Source: Front Plant Sci. 2020 Apr 24;11:326. doi: 10.3389/fpls.2020.00326 (PMC7193983; doi:10.3389/fpls.2020.00326)
Supplement: Supplementary file 1 [file Table_1.xlsx]

## Sheet: Hoja1
	Flower number
	T1			T2				T3
Experiment	2016	207		2016	2017	2018		2016	2017	2018
Mean	9.94	10.43		8.22	7.69	8,39		5,90	5,44	8,19
SD	2.71	3.82		3.74	3.17	2,52		2,66	3,16	2,59
Min	3.17	3.5		0.67	0	4,00		1,00	0,00	3,67
Max	17.83	22.33		18.5	16.5	20,00		12,33	16,17	16,67
	Fruit number
	T1			T2				T3
Experiment	2016	207		2016	2017	2018		2016	2017	2018
Mean	7,43	9,10		3,42	4,30	0,07		0,81	1,76	0,12
SD	2,29	3,22		2,95	2,86	0,24		1,44	2,07	0,39
Min	0,00	3,00		0,00	0,00	0,00		0,00	0,00	0,00
Max	13,50	20,83		12,83	11,33	1,67		6,50	8,50	2,33
	Fruit Set
	T1			T2				T3
Experiment	2016	207		2016	2017	2018		2016	2017	2018
Mean	75,49	88,71		39,70	52,14	0,84		15,64	32,34	1,47
DS	16,48	12,87		30,44	27,19	3,04		28,36	31,93	4,88
Min	0,00	48,67		0,00	0,00	0,00		0,00	0,00	0,00
Max	100,00	100,00		100,00	100,00	25,00		100,00	100,00	35,29
