# Supplementary material for: Genetic Control of Reproductive Traits in Tomatoes Under High Temperature
Source: Front Plant Sci. 2020 Apr 24;11:326. doi: 10.3389/fpls.2020.00326 (PMC7193983; doi:10.3389/fpls.2020.00326)
Supplement: Supplementary file 2 [file Table_2.xlsx]

## Sheet: Hoja1
Trait	Temp.	Exp.	QTL	Chr	Peak marker	position (cM)	LOD	(%) Phenotipic variance	a
	T1	2016	FLN2.1_T1_16	2	solcap_snp_sl_35787	42.46	4.3	8.32	0.85
		2017	FLN2.1_T1_17	2	solcap_snp_sl_35787	46.01	10.6	20.9	2.03
		2016	FLN2.2_T1_16	2	solcap_snp_sl_67551	133.1	11.3	22.48	-1.39
		2017	FLN2.2_T1_17	2	solcap_snp_sl_47942	138.67	7.8	18.17	-1.86
		2017	FLN3.1_T1_17	3	solcap_snp_sl_63301	17.59	3.3	9.8	1.38
		2016	FLN6.1_T1_16	6	solcap_snp_sl_31729	102.6	4.8	13.51	1.11
		2017	FLN6.1_T1_17	6	solcap_snp_sl_57435	87	5.9	9.8	1.38
		2016	FLN9.1_T1_16	9	SL10004_409	33.26	2.6	5.03	-0.67
		2017	FLN10.1_T1_17	10	SL10386_455	81.41	3	6.49	1.1
	T2	2016	FLN2.1_T2_16	2	solcap_snp_sl_49497	62.33	3.3	12.25	1.5
		2017	FLN2.1_T2_17	2	SL10771_467	48.67	4.8	14.26	1.38
FLN		2017	FLN2.2_T2_17	2	solcap_snp_sl_47942	138.67	4.4	9.68	-1.13
		2018	FLN2.2_T2_18	2	solcap_snp_sl_67551	133.1	3.2	10.24	-0.95
		2017	FLN6.1_T2_17	6	solcap_snp_sl_57435	87.46	3.5	14.39	1.43
		2017	FLN11.1_T2_17	11	solcap_snp_sl_20974	34.72	3.5	7.7	-1.44
	T3	2017	FLN1.1_T3_17	1	solcap_snp_sl_25914	77.31	4.2	7.34	0.96
		2016	FLN1.1_T3_16	1	solcap_snp_sl_27863	119.01	5.8	12.14	-0.96
		2016	FLN2.1_T3_16	2	solcap_snp_sl_49497	62.33	6.5	21.39	1.24
		2017	FLN2.1_T3_17	2	solcap_snp_sl_49497	62.33	4.2	8.45	1.03
		2018	FLN5.3_T3_18	5	solcap_snp_sl_63	76.85	3.6	7.01	-0.75
		2018	FLN11.1_T3_18	11	solcap_snp_sl_34253	29.84	3.4	6.33	-1.26
		2016	FRN1.1_T1_16	1	solcap_snp_sl_30135	69.88	5.8	5.67	0.66
	T1	2016	FRN2.1_T1_16	2	solcap_snp_sl_67551	133.1	7.4	17.61	-1.16
		2017	FRN2.1_T1_17	2	solcap_snp_sl_47942	138.67	7	13.48	-1.36
		2017	FRN2.2_T1_17	2	solcap_snp_sl_35787	45	3	6.02	0.91
		2016	FRN1.1_T2_16	1	solcap_snp_sl_30135	69.88	6.7	5.66	0.74
		2016	FRN2.1_T2_16	2	solcap_snp_sl_36202	122.94	3.5	4.89	-0.83
FRN	T2	2017	FRN2.1_T2_17	2	solcap_snp_sl_47942	138.67	2.9	6.1	-0.83
		2017	FRN4.1_T2_17	4	solcap_snp_sl_41737	52.05	4.6	9.17	1.01
		2017	FRN6.2_T2_17	6	solcap_snp_sl_57435	87.46	3.8	8.15	0.96
		2017	FRN7.2_T2_17	7	solcap_snp_sl_14158	64.85	5.7	10.41	-1.03
		2018	FRN12.1_T2_18	12	solcap_snp_sl_17736	17.77	36.5	7.63	-0.08
		2017	FRN2.1_T3_17	2	solcap_snp_sl_50055	102.44	3.1	6.86	0.57
	T3	2018	FRN4.1_T3_18	4	solcap_snp_sl_34691	35	3	6.95	0.11
		2018	FRN12.1_T3_18	12	solcap_snp_sl_17736	17.77	25.6	6	-22.05
	T1	2016	FRS2.1_T1_16	2	SL10771_467	48.67	5	8.04	-5.66
		2017	FRS2.1_T1_17	2	SL10771_467	48.67	3.4	7.87	-3.48
		2017	FRS4.1_T2_17	4	solcap_snp_sl_41737	52.05	3.8	8.4	9.31
FRS	T2	2017	FRS6.2_T2_17	6	solcap_snp_sl_57435	87.46	3.9	8.43	9.45
		2017	FRS7.2_T2_17	7	solcap_snp_sl_70912	100.25	3.4	12	-10.57
		2018	FRS12.1_T2_18	12	solcap_snp_sl_17736	17.77	25.2	12	-14.23
		2017	FRS3.1_T3_17	3	solcap_snp_sl_20344	20.25	2.7	6.51	7.4
		2016	FRS4.2_T3_16	4	solcap_snp_sl_47019	111.87	4	33.98	11.94
	T3	2018	FRS11.1_T3_18	11	solcap_snp_sl_20974	34.72	4.5	9.75	2.25
		2018	FRS12.1_T3_18	12	solcap_snp_sl_17736	17	3	5.62	-2.43
		2018	FRS12.2_T3_18	12	solcap_snp_sl_27036	46.06	2.9	7.15	1.39
		2016	SE2.1_T1_16	2	solcap_snp_sl_50055	102.44	2.9	7.44	-0.23
	T1	2017	SE2.1_T1_17	2	solcap_snp_sl_50055	102.44	11.2	20.18	-0.36
		2017	SE7.1_T1_17	7	solcap_snp_sl_53392	73.02	3.5	6.53	-0.21
		2016	SE8.1_T1_16	8	solcap_snp_sl_64604	90.01	3.4	8.27	0.27
		2018	SE2.1_T2_18	2	solcap_snp_sl_42458	95.13	15.1	32.76	-0.46
SE	T2	2018	SE6.1_T2_18	6	solcap_snp_sl_12771	59.41	3.5	6.14	-0.2
		2016	SE8.1_T2_16	8	solcap_snp_sl_64604	90.01	3.4	8.27	0.27
		2017	SE1.1_T3_17	1	solcap_snp_sl_60089	39.28	5.5	6.69	0.27
		2017	SE2.1_T3_17	2	SGN-U586520_snp61163	80.31	3.2	6.22	0.27
	T3	2017	SE2.2_T3_17	2	solcap_snp_sl_21867	129.77	4.4	10.52	-0.34
		2018	SE2.2_T3_18	2	solcap_snp_sl_42458	95.13	7.9	25.27	-0.34
		2016	SE4.1_T3_16	4	solcap_snp_sl_43558	80.23	2.7	8.76	0.3
		2016	SE8.1_T3_16	8	solcap_snp_sl_14530	34.09	3.5	8.94	0.26
