# Supplementary material for: Genetic Control of Reproductive Traits in Tomatoes Under High Temperature
Source: Front Plant Sci. 2020 Apr 24;11:326. doi: 10.3389/fpls.2020.00326 (PMC7193983; doi:10.3389/fpls.2020.00326)
Supplement: Supplementary file 3 [file Table_3.xlsx]

## Sheet: Hoja1
	2016																		2017
	Flower Number						Fruit Number						Fruit Set						Flower number									Fruit number									Fruit Set										Flower number
Ils	FLN_T1 Mean	FLN_T1 IL effect%	FLN_T2 Mean	FLN_T2 IL effect%	FLN_T3 Mean	FLN_T3 IL effect%	FRN_T1 Mean	FRN_T1 IL effect %	FRN_T2 Mean	FRN_T2 IL effect%	FRN_T3 Mean	FRN_T3 IL effect%	FRS_T1 Mean	FRS_T1 IL effect %	FRS_T2 Mean	FRS_T2 IL effect%	FRS_T3 Mean	FRS_T3 IL effect%	FLN_T1 Mean	Dunnett's Test	FLN_T1 IL effect%	FLN_T2 Mean	Dunnett's Test	FLN_T2 IL effect%	FLN_T3 Mean	Dunnett's Test	FLN_T3 IL effect%	FRN_T1 Mean	Dunnett's Test	FRN_T1 IL effect %	FRN_T2 Mean	Dunnett's Test	FRN_T2 IL effect%	FRN_T3 Mean	Dunnett's Test	FRN_T3 IL effect%	FRS_T1 Mean	Dunnett's Test	FRS_T1 IL effect%	FRS_T2 Mean	Dunnett's Test	FRS_T2 IL effect%	FRS_T3 Mean	Dunnett's Test	FRS_T3 IL effect%	RIL QTL	FLN_T1 Mean	Dunnett's Test	FLN_T1 IL effect%
SP_1-1	8.67	7.70186	5	-39.1727	0	-100	6.83	19.8246	0	-100	0	-100	81.14	15.782	0	-100	0	-100	-	-	-	-	-	-	-	-	-	-	-	-	-	-	-	-	-	-	-	-	-	-	-	-	-	-	-	-	-	-	-
SP_1-2	9	11.8012	7.17	-12.7737	0	-100	7.5	31.5789	0	-100	0	-100	85.05	21.3613	0	-100	0	-100	-	-	-	-	-	-	-	-	-	-	-	-	-	-	-	-	-	-	-	-	-	-	-	-	-	-	-	-	-	-	-
SP_1-3	10.5	30.4348	10.33	25.6691	4.5	-36.6197	6.17	8.24561	2	173.973	2.5	250	58.82	-16.0674	19.93	125.708	55.56	294.322	11.5	a	22.8632	7.6	a	-8.76351	4.47	a	-14.8571	10.63	a	20.3851	2.1	a	-29.0541	1.56	a	108	92.384	a	-2.34941	32.8193	a	35.0055	32	a	77.7778		9.75	a	17.7536
SP_1-4	6.33	-21.3665	8.83	7.42092	2.5	-64.7887	4.83	-15.2632	3.5	379.452	2	100	79.86	13.9555	44.33	402.039	80	467.779	9.87	a	5.44872	8.2	a	-1.56062	4.37	a	-16.7619	9.67	a	9.51302	1.17	a	-60.473	2.13	b	184	98.006	a	3.59309	15.1094	a	-37.846	50	b	177.778	frn1.1_T2	7.72	a	-6.76329
SP_2-1	7.83	-2.73292	7.17	-12.7737	0	-100	7.17	25.7895	0	-100	0	-100	91.63	30.7506	0	-100	0	-100	-	-		-	-		-	-		-	-	-	-	-	-	-	-	-	-	-	-	-	-	-	-	-	-	-	-	-	-
SP_2-2	8.5	5.59006	7.67	-6.691	5	-29.5775	6.67	17.0175	1.5	105.479	4.5	350	78.73	12.343	20.48	131.937	90	538.751	7.83	a	-16.3462	7.54	a	-9.48379	4.58	a	-12.7619	7.78	a	-	3.33	a	12.5	0.67	a	-10.6667	99.5	a	5.17226	43.8042	a	80.193	18	a	0	-	8.00	a	-3.38164
SP_2-3	8.5	5.59006	6	-27.0073	0	-100	7.5	31.5789	3	310.959	0	-100	88.43	26.1844	50.65	473.613	0	-100	-	-	-	-	-	-	-	-	-	-	-	-	-	-	-	-	-	-	-	-	-	-	-	-	-	-	-	-	-	-	-
SP_2-4	8.67	7.70186	6	-27.0073	0	-100	6.5	14.0351	4	447.945	0	-100	76.57	9.26084	71.43	708.947	0	-100	-	-	-	-	-	-	-	-	-	-	-	-	-	-	-	-	-	-	-	-	-	-	-	-	-	-	-	-	9.22	a	11.3527
SP_2-5	9.83	22.1118	7.5	-8.75912	0	-100	7	22.807	4.17	471.233	0	-100	70.59	0.72774	55.87	532.729	0	-100	-	-	-	-	-	-	-	-	-	-	-	-	-	-	-	-	-	-	-	-	-	-	-	-	-	-	-	-	9.11	a	10.0242
SP_3-1	9.5	18.0124	6.67	-18.8564	0	-100	6.33	11.0526	0	-100	0	-100	67.52	-3.65297	0	-100	0	-100	-	-	-	-	-	-	-	-	-	-	-	-	-	-	-	-	-	-	-	-	-	-	-	-	-	-	-	-	-	-	-
SP_3-2	8	-0.621118	8.17	-0.608273	2.5	-64.7887	6.5	14.0351	4	447.945	2.5	150	82.11	17.1661	55.61	529.785	100	609.723	-	-	-	-	-	-	-	-	-	-	-	-	-	-	-	-	-	-	-	-	-	-	-	-	-	-	-	-	-	-	-
SP_3-3	8.17	1.49068	6.83	-16.91	3.67	-48.3099	5.5	-3.50877	4.5	516.438	2.67	167	67.59	-3.55308	65.86	645.866	72.62	415.401	-	-	-	-	-	-	-	-	-	-	-	-	-	-	-	-	-	-	-	-	-	-	-	-	-	-	-	-	-	-	-
SP_3-4	7.83	-2.73292	6	-27.0073	0	-100	4.33	-24.0351	0	-100	0	-100	55.71	-20.5051	0	-100	0	-100	-	-	-	-	-	-	-	-	-	-	-	-	-	-	-	-	-	-	-	-	-	-	-	-	-	-	-	-	-	-	-
SP_4-1	7.83	-2.73292	5.83	-29.0754	0	-100	6.5	14.0351	2.5	242.466	0	-100	85.64	22.2032	40.74	361.382	0	-100	-	-	-	-	-	-	-	-	-	-	-	-	-	-	-	-	-	-	-	-	-	-	-	-	-	-	-	-	-	-	-
SP_4-2	7	-13.0435	5.83	-29.0754	0	-100	6.17	8.24561	1	36.9863	0	-100	89.82	28.1678	17.17	94.4507	0	-100	-	-	-	-	-	-	-	-	-	-	-	-	-	-	-	-	-	-	-	-	-	-	-	-	-	-	-	-	-	-	-
SP_4-3	7.67	-4.7205	12.67	54.1363	0	-100	6.33	11.0526	5.83	698.63	0	-100	83.6	19.2922	46.58	427.52	0	-100	-	-	-	-	-	-	-	-	-	-	-	-	-	-	-	-	-	-	-	-	-	-	-	-	-	-	-	-	-	-	-
SP_5-1	7.67	-4.7205	6.17	-24.9392	0	-100	5.5	-3.50877	0	-100	0	-100	73.85	5.37957	0	-100	0	-100	-	-	-	-	-	-	-	-	-	-	-	-	-	-	-	-	-	-	-	-	-	-	-	-	-	-	-	-	-	-	-
SP_5-2	7	-13.0435	6.67	-18.8564	0	-100	5.5	-3.50877	4.17	471.233	0	-100	76.1	8.59018	66.81	656.625	0	-100	-	-	-	-	-	-	-	-	-	-	-	-	-	-	-	-	-	-	-	-	-	-	-	-	-	-	-	-	-	-	-
SP_5-3	9.17	13.913	7.5	-8.75912	0	-100	6.5	14.0351	0	-100	0	-100	71.7	2.31164	0	-100	0	-100	-	-	-	-	-	-	-	-	-	-	-	-	-	-	-	-	-	-	-	-	-	-	-	-	-	-	-	-	-	-	-
SP_5-4	7.68	-4.59627	6.33	-22.9927	0	-100	7	22.807	2.5	242.466	0	-100	92.78	32.3916	38.54	336.467	0	-100	-	-	-	-	-	-	-	-	-	-	-	-	-	-	-	-	-	-	-	-	-	-	-	-	-	-	-	-	-	-	-
SP_5-5	9.83	22.1118	6.83	-16.91	2	-71.831	6.5	14.0351	4.67	539.726	0.35	-65	68.14	-2.76826	70.08	693.658	17.5	24.2016	10.03	a	7.15812	7.15	a	-14.1657	6.35	a	20.9524	9.5	a	7.58777	1.83	a	-38.1757	2.11	a	181.333	94.944	a	0.356529	25.487	a	4.84335	30	a	66.6667		10.83	a	30.7971
SP_6-1	8	-0.621118	4.83	-41.2409	0	-100	5.17	-9.29825	1.5	105.479	0	-100	66.44	-5.19406	31.11	252.322	0	-100	-	-	-	-	-	-	-	-	-	-	-	-	-	-	-	-	-	-	-	-	-	-	-	-	-	-	-	-	-	-	-
SP_6-2	9.17	13.913	6.33	-22.9927	0	-100	5.67	-0.526316	1	36.9863	0	-100	61.73	-11.915	15.81	79.0487	0	-100	-	-	-	-	-	-	-	-	-	-	-	-	-	-	-	-	-	-	-	-	-	-	-	-	-	-	-	-	-	-	-
SP_6-3	8.83	9.68944	11.33	37.8345	0	-100	3.83	-32.807	0	-100	0	-100	43.9	-37.3573	0	-100	0	-100	9.70	a	3.63248	7.93	a	-4.80192	4.77	a	-9.14286	8.77	a	-0.679502	2.77	a	-6.41892	1.23	a	64	90.918	a	-3.89898	37.7573	a	55.3185	25	a	38.8889		9.33	a	12.6812
SP_6-4	6.83	-15.1553	7.5	-8.75912	0	-100	2.83	-50.3509	0	-100	0	-100	42.25	-39.7118	0	-100	0	-100	-	-	-	-	-	-	-	-	-	-	-	-	-	-	-	-	-	-	-	-	-	-	-	-	-	-	-	-	-	-	-
SP_6-5	7	-13.0435	13	58.1509	0	-100	6	5.26316	0	-100	0	-100	85.82	22.46	0	-100	0	-100	-	-	-	-	-	-	-	-	-	-	-	-	-	-	-	-	-	-	-	-	-	-	-	-	-	-	-	-	-	-	-
SP_7-1	8.33	3.47826	7.33	-10.8273	0	-100	5.83	2.2807	0	-100	0	-100	69.17	-1.29852	0	-100	0	-100	-	-	-	-	-	-	-	-	-	-	-	-	-	-	-	-	-	-	-	-	-	-	-	-	-	-	-	-	-	-	-
SP_7-2	9	11.8012	11	33.82	0	-100	5.67	-0.526316	0.5	-31.5068	0	-100	67.55	-3.61016	4.65	-47.3386	0	-100	-	-	-	-	-	-	-	-	-	-	-	-	-	-	-	-	-	-	-	-	-	-	-	-	-	-	-	-	-	-	-
SP_7-3	8.5	5.59006	8.83	7.42092	0	-100	6.5	14.0351	0	-100	0	-100	76.97	9.83162	0	-100	0	-100	-	-	-	-	-	-	-	-	-	-	-	-	-	-	-	-	-	-	-	-	-	-	-	-	-	-	-	-	9.72	a	17.3913
SP_7-4	6.11	-24.0994	10.67	29.8054	1.5	-78.8732	6	5.26316	1	36.9863	0.27	-73	100	42.6941	9.44	6.90827	18	27.7502	10.89	a	16.3462	7.39	a	-11.2845	5.78	a	10.0952	10.67	a	20.8381	1.17	a	-60.473	1.75	a	133.333	98.1733	a	3.76992	15.738	a	-35.2601	28	a	55.5556		7.69	a	-7.1256
SP_8-1	11.67	44.9689	8.17	-0.608273	0	-100	5	-12.2807	1.5	105.479	0	-100	54.02	-22.9167	18.94	114.496	0	-100	-	-	-	-	-	-	-	-	-	-	-	-	-	-	-	-	-	-	-	-	-	-	-	-	-	-	-	-	-	-	-
SP_8-2	8.17	1.49068	9.67	17.6399	0	-100	6.17	8.24561	0.5	-31.5068	0	-100	78.71	12.3145	6.46	-26.8403	0	-100	-	-	-	-	-	-	-	-	-	-	-	-	-	-	-	-	-	-	-	-	-	-	-	-	-	-	-	-	-	-	-
SP_8-3	6.67	-17.1429	12.17	48.0535	0	-100	5.67	-0.526316	1	36.9863	0	-100	84.98	21.2614	8.37	-5.20951	0	-100	-	-	-	-	-	-	-	-	-	-	-	-	-	-	-	-	-	-	-	-	-	-	-	-	-	-	-	-	-	-	-
SP_8-4	9.33	15.9006	9.67	17.6399	0	-100	5.17	-9.29825	1	36.9863	0	-100	55.1	-21.3756	10.39	17.667	0	-100	-	-	-	-	-	-	-	-	-	-	-	-	-	-	-	-	-	-	-	-	-	-	-	-	-	-	-	-	-	-	-
SP_9-1	6.17	-23.354	12.67	54.1363	0	-100	5.67	-0.526316	1	36.9863	0	-100	92.31	31.7209	9.55	8.15402	0	-100	-	-	-	-	-	-	-	-	-	-	-	-	-	-	-	-	-	-	-	-	-	-	-	-	-	-	-	-	-	-	-
SP_9-2	9.33	15.9006	8.83	7.42092	0	-100	5.33	-6.49123	0.5	-31.5068	0	-100	57.5	-17.9509	6.4	-27.5198	0	-100	-	-	-	-	-	-	-	-	-	-	-	-	-	-	-	-	-	-	-	-	-	-	-	-	-	-	-	-	-	-	-
SP_9-3	5.67	-29.5652	10.33	25.6691	0	-100	3.33	-41.5789	0.33	-54.7945	0	-100	63.19	-9.83162	2.56	-71.0079	0	-100	-	-	-	-	-	-	-	-	-	-	-	-	-	-	-	-	-	-	-	-	-	-	-	-	-	-	-	-	-	-	-
SP_9-4	7.83	-2.73292	7.83	-4.74453	0	-100	4.17	-26.8421	0.83	13.6986	0	-100	55.48	-20.8333	10.43	18.12	0	-100	-	-	-	-	-	-	-	-	-	-	-	-	-	-	-	-	-	-	-	-	-	-	-	-	-	-	-	-	-	-	-
SP_10-1	10.17	26.3354	12.83	56.0827	0	-100	6.5	14.0351	0.17	-76.7123	0	-100	64.41	-8.09075	1.75	-80.1812	0	-100	-	-	-	-	-	-	-	-	-	-	-	-	-	-	-	-	-	-	-	-	-	-	-	-	-	-	-	-	-	-	-
SP_10-2	6.83	-15.1553	5.83	-29.0754	5.5	-22.5352	5.5	-3.50877	1.83	150.685	0	-100	82.14	17.2089	32.5	268.063	0	-100	-	-	-	-	-	-	-	-	-	-	-	-	-	-	-	-	-	-	-	-	-	-	-	-	-	-	-	-	-	-	-
SP_10-3	8.5	5.59006	5.83	-29.0754	0	-100	5.67	-0.526316	2.5	242.466	0	-100	71.12	1.48402	43.33	390.713	0	-100	-	-	-	-	-	-	-	-	-	-	-	-	-	-	-	-	-	-	-	-	-	-	-	-	-	-	-	-	-	-	-
SP_10-4	8.83	9.68944	7.5	-8.75912	0	-100	4	-29.8246	2.5	242.466	0	-100	46.8	-33.2192	36.61	314.609	0	-100	-	-	-	-	-	-	-	-	-	-	-	-	-	-	-	-	-	-	-	-	-	-	-	-	-	-	-	-	-	-	-
SP_10-5	9.5	18.0124	6.33	-22.9927	0	-100	4.33	-24.0351	1.5	105.479	0	-100	45.69	-34.8031	23.81	169.649	0	-100	-	-	-	-	-	-	-	-	-	-	-	-	-	-	-	-	-	-	-	-	-	-	-	-	-	-	-	-	-	-	-
SP_11-1	8.33	3.47826	7	-14.8418	0	-100	5.33	-6.49123	0	-100	0	-100	64.6	-7.81963	0	-100	0	-100	-	-	-	-	-	-	-	-	-	-	-	-	-	-	-	-	-	-	-	-	-	-	-	-	-	-	-	-	-	-	-
SP_11-2	9.5	18.0124	8.17	-0.608273	0	-100	5.17	-9.29825	1	36.9863	0	-100	55.46	-20.8619	11.75	33.0691	0	-100	-	-	-	-	-	-	-	-	-	-	-	-	-	-	-	-	-	-	-	-	-	-	-	-	-	-	-	-	-	-	-
SP_11-3	11	36.646	8.17	-0.608273	4.83	-31.9718	5.33	-6.49123	0.5	-31.5068	0	-100	48.49	-30.8076	5.88	-33.4088	0	-100	-	-	-	-	-	-	-	-	-	-	-	-	-	-	-	-	-	-	-	-	-	-	-	-	-	-	-	-	-	-	-
SP_11-4	9.67	20.1242	6.83	-16.91	4	-43.662	3.67	-35.614	0	-100	3	200	38.04	-45.7192	0	-100	78.33	455.926	9.90	a	5.76923	7.48	a	-10.2041	6.07	a	15.619	9.47	a	7.24802	1.45	a	-51.0135	1.2	a	60	95.29	a	0.722253	19.3364	a	-20.4578	20	a	11.1111	-	8.40	a	1.44928
SP_12-1	8.67	7.70186	6	-27.0073	1.83	-74.2254	5.67	-0.526316	0	-100	1.83	83	59.48	-15.1256	0	-100	100	609.723	9.23	a	-1.38889	7.17	a	-13.9256	4.88	a	-7.04762	6.73	a	-23.7826	1.90	a	-35.8108	0.92	a	22.6667	77.068	a	-18.5385	26.7409	a	10.0014	18	a	0	-	-	-	-
SP_12-2	7	-13.0435	9.33	13.5036	3	-57.7465	4	-29.8246	0.17	-76.7123	0.54	-46	57.78	-17.5514	2.08	-76.4439	18	27.7502	8.54	a	-8.76068	5.92	a	-28.9316	3.17	a	-39.619	8.33	a	-5.66251	1.83	a	-38.1757	0.98	a	30.6667	97.705	a	3.27493	31.342	a	28.9285	26	a	44.4444	-	9.33	a	12.6812
SP_12-3	6.5	-19.2547	6.83	-16.91	2	-71.831	4.17	-26.8421	0.17	-76.7123	2	100	63.16	-9.87443	2.38	-73.0464	100	609.723	7.53	a	-19.5513	5.83	a	-30.012	3.43	a	-34.6667	6.77	a	-23.3296	1.33	a	-55.0676	0.57	a	-24	89.446	a	-5.4549	26.2126	a	7.82818	18	a	0	-	-	-	-
SP_12-4	8.67	7.70186	10	21.6545	4.33	-39.0141	6.17	8.24561	0.33	-54.7945	3.83	283	71.94	2.65411	3.7	-58.0974	91.67	550.603	9.17	a	-2.02991	6.97	a	-16.3265	4.17	a	-20.5714	8.77	a	-0.679502	1.37	a	-53.7162	0.83	a	10.6667	95.864	-	1.32898	19.3068	a	-20.5795	22	a	22.2222	-	-	-	-
SP_12-5	7.83	-2.73292	12.17	48.0535	2.67	-62.3944	6.67	17.0175	0.67	-8.21918	2.17	117	85.61	22.1604	5.7	-35.4473	84.13	497.09	10.6	a	13.2479	9.39	a	12.7251	5.83	a	11.0476	8.30	a	-6.00227	2.72	a	-8.10811	2.72	b	262.667	74.716	a	-21.0246	29.4658	a	21.2106	48	b	166.667	-	8.20	a	-0.966184
TO-937	12.17	51.1801	6.83	-16.91	0	-100	10.33	81.2281	0	-100	0	-100	84.93	21.1901	0	-100	0	-100	-	-	-	-	-	-	-	-	-	-	-	-	-	-	-	-	-	-	-	-	-	-	-	-	-	-	-	-	-	-	-
MoneyMaker	8.05	0	8.22	0	7.1	0	5.7	0	0.73	0	1	0	70.08	0	8.83	0	14.09	0	9.36	a	0	8.33	a	0	5.25	a	0	8.83	a	0	2.96	a	0	0.75	a	0	94.6067	a	0	24.3096	a	0	18	-	0		8.28	a	0
[truncated: 26 more columns]
