# Supplementary material for: Genetic Control of Reproductive Traits in Tomatoes Under High Temperature
Source: Front Plant Sci. 2020 Apr 24;11:326. doi: 10.3389/fpls.2020.00326 (PMC7193983; doi:10.3389/fpls.2020.00326)
Supplement: Supplementary file 4 [file Table_4.xlsx]

## Sheet: Hoja1
3.1) Linear correlation between TG (pollen tube growth) among 2016 and 2017 expeirments in the RIL population
	16_T2TG	16_T3TG	17_T1TG	17_T2TG
16_T3TG	0.07
17_T1TG	0.19*	-0.09
17_T2TG	-0.11	-0.01	0.19*
17_T3TG	0.15	0.30*	0.14	0.06
3.2) Linear correlation between TG( pollen tube growth), AB (Anliline Blue), PV (pollen viability) and the reproductive traits in 2017
	17_T1TG	17_T1AB	17_T1PV	17_T1FLN	17_T1FRN	17_T1FRS	17_T2TG	17_T2AB	17_T2PV	17_T2FLN	17_T2FRN	17_T2FRS	17_T3TG	17_T3AB	17_T3PV	17_T3FLN	17_T3FRN
17_T1AB	0.15
17_T1PV	0.07	0.78**
17_T1FLN	-0.02	-0.04	-0.07
17_T1FRN	-0.01	-0.04	-0.07	0.88**
17_T1FRS	0.06	0.02	0.01	-0.31	0.14
17_T2TG	0.19	0.18	0.15	-0.04	-0.07	-0.07
17_T2AB	0.13	0.14	0.07	-0.02	0.01	0.02	0.17
17_T2PV	0.13	0.20	0.12	-0.02	0.00	0.05	0.23	0.91**
17_T2FLN	0.05	-0.09	-0.17	0.62**	0.56**	-0.17	0.05	0.04	0.06
17_T2FRN	0.02	-0.19	-0.20	0.47**	0.40**	-0.14	0.01	0.08	0.13	0.75**
17_T2FRS	0.02	-0.20	-0.17	0.14	0.12	0.02	-0.06	0.08	0.16	0.23	0.78
17_T3TG	0.16	0.12	0.16	0.02	-0.06	-0.21	0.11	0.06	-0.03	0.13	0.16	0.08
17_T3AB	-0.10	-0.05	-0.09	-0.02	-0.03	-0.03	-0.16	-0.03	-0.06	-0.12	0.13	0.18	-0.01
17_T3PV	0.06	0.06	0.03	-0.03	0.02	0.11	-0.09	0.02	0.01	-0.09	0.03	0.25*	-0.02	0.62**
17_T3FLN	-0.06	-0.19	-0.16	0.38*	0.35*	-0.10	-0.14	0.02	-0.01	0.52**	0.45**	0.28*	0.31	-0.07	-0.07
17_T3FRN	0.01	-0.13	-0.09	0.14	0.1348	-0.04	-0.24	-0.13	-0.18	0.22	0.19	0.15	0.21	-0.19	-0.14	0.49**
17_T3FRS	0.06	-0.04	-0.07	-0.05	-0.0306	0.01	-0.13	-0.12	-0.15	0.03	-0.01	0.03	0.10	-0.23	-0.12	-0.01	0.70**
3.3) Linear correlation between TG (pollen tube growth) and the reproductive traits in 2016
	16_T2TG	16_T3TG
16_T2FLN	-0.14	0.24
16_T2FRN	-0.16	-0.20
16_T2FRS	0.03	0.07
16_T3FLN	-0.21	0.12
16_T3FRN	0.00	0.00
16_T3FRS	0.18	0.07
