# Supplementary material for: Genetic Control of Reproductive Traits in Tomatoes Under High Temperature
Source: Front Plant Sci. 2020 Apr 24;11:326. doi: 10.3389/fpls.2020.00326 (PMC7193983; doi:10.3389/fpls.2020.00326)
Supplement: Supplementary file 5 [file Table_5.xlsx]

## Sheet: Hoja1
Marker	Chromosome	Position(cM)	RIL_1	RIL_2	RIL_3	RIL_4	RIL_6	RIL_7	RIL_8	RIL_9	RIL_10	RIL_11	RIL_12	RIL_13	RIL_14	RIL_15	RIL_16	RIL_17	RIL_18	RIL_19	RIL_20	RIL_21	RIL_22	RIL_23	RIL_24	RIL_25	RIL_26	RIL_27	RIL_28	RIL_29	RIL_30	RIL_31	RIL_32	RIL_33	RIL_34	RIL_36	RIL_38	RIL_39	RIL_40	RIL_41	RIL_43	RIL_44	RIL_45	RIL_47	RIL_49	RIL_50	RIL_52	RIL_53	RIL_54
solcap_snp_sl_15051	1	0	0	2	0	0	-1	2	0	0	-1	-1	0	0	2	0	0	2	2	0	2	0	2	2	2	0	2	0	0	0	0	0	0	2	2	-1	2	2	2	-1	0	2	0	2	0	2	-1	0	2
solcap_snp_sl_60557	1	0.3546	0	2	0	0	-1	2	0	0	0	0	0	0	2	0	0	2	2	0	2	0	2	2	2	0	2	0	0	0	0	0	0	2	2	2	2	2	2	-1	0	2	0	2	0	2	-1	0	2
solcap_snp_sl_60559	1	0.8176	0	2	0	0	-1	2	0	0	0	0	0	0	2	0	0	2	2	0	2	0	2	2	2	0	2	0	0	0	0	0	0	2	2	2	2	2	2	-1	0	2	0	2	0	2	-1	0	2
solcap_snp_sl_24799	1	4.2885	0	2	0	0	-1	2	0	2	0	0	0	0	2	0	0	2	2	0	2	0	2	2	0	0	0	0	0	0	0	0	0	2	2	-1	2	2	2	-1	0	2	0	2	0	2	-1	0	2
solcap_snp_sl_60446	1	5.2232	0	-1	0	0	-1	2	0	2	0	0	0	0	2	0	0	2	2	0	2	0	2	2	0	0	0	0	0	0	0	0	0	2	2	2	2	2	2	-1	0	2	0	2	0	2	-1	0	2
solcap_snp_sl_60393	1	8.66	0	2	0	0	-1	2	0	2	2	-1	0	0	2	0	0	2	0	-1	2	0	2	2	0	0	0	0	0	0	0	0	0	2	2	-1	2	2	2	2	0	2	-1	2	0	2	-1	2	2
solcap_snp_sl_60360	1	10.6141	0	2	0	0	0	2	0	2	2	0	0	0	2	0	0	2	0	-1	2	0	2	2	0	0	0	0	0	0	0	0	0	2	2	-1	2	2	2	-1	0	2	0	2	0	2	-1	2	2
solcap_snp_sl_8704	1	10.9764	0	2	0	0	0	2	0	2	2	0	0	0	2	0	0	2	0	-1	2	0	2	2	0	0	0	0	0	0	0	0	0	2	2	-1	2	2	2	-1	0	2	0	2	0	2	-1	2	2
solcap_snp_sl_60318	1	11.3361	0	2	0	0	0	2	0	2	2	0	0	2	2	0	0	2	0	2	2	0	2	2	0	0	0	0	0	0	0	0	0	2	2	-1	2	2	2	-1	0	2	0	2	0	2	-1	2	2
solcap_snp_sl_60303	1	12.4233	0	2	-1	0	0	2	0	2	2	0	0	2	2	0	0	2	0	2	2	0	2	2	0	0	0	0	0	0	0	-1	0	2	2	2	2	2	2	0	0	2	0	2	0	2	-1	2	2
solcap_snp_sl_60276	1	13.8625	0	2	-1	0	0	2	0	2	2	0	2	2	2	0	0	2	0	2	2	0	2	2	2	0	0	0	0	0	0	-1	-1	2	2	2	2	2	2	0	0	2	0	2	0	2	-1	2	2
solcap_snp_sl_60250	1	17.6867	2	2	-1	0	2	2	0	0	2	0	2	2	2	0	0	2	0	2	2	0	2	2	2	0	0	-1	0	0	0	-1	-1	2	2	2	2	0	2	0	0	2	0	2	0	0	-1	2	2
solcap_snp_sl_8667	1	18.0544	2	-1	-1	0	2	2	0	0	-1	0	2	2	2	0	0	2	0	2	2	0	2	2	2	0	0	-1	0	0	0	-1	-1	2	2	2	2	0	2	0	0	2	-1	2	0	0	-1	2	2
solcap_snp_sl_24787	1	18.4167	2	-1	-1	0	-1	2	0	0	-1	0	2	2	2	0	0	2	0	2	2	0	2	2	2	0	0	-1	0	0	0	-1	-1	2	2	2	2	0	2	0	0	2	-1	2	2	0	-1	2	2
solcap_snp_sl_60160	1	18.8713	2	-1	-1	0	2	2	0	0	2	0	2	2	2	0	0	2	0	2	2	0	2	2	2	0	0	-1	0	0	0	-1	-1	2	2	2	2	0	2	0	0	2	-1	2	2	0	-1	2	2
solcap_snp_sl_8640	1	20.724	0	0	-1	0	-1	2	0	0	-1	0	2	2	2	0	0	2	0	2	2	0	2	2	2	0	0	-1	0	0	0	-1	-1	2	2	2	2	0	2	0	0	2	-1	2	2	0	-1	2	2
solcap_snp_sl_60135	1	21.0811	0	0	-1	0	-1	2	0	0	2	0	2	2	2	0	0	2	0	2	2	0	2	2	2	0	0	-1	0	0	0	-1	-1	2	2	2	2	0	2	0	0	2	-1	2	2	0	-1	2	2
solcap_snp_sl_60089	1	25.3551	-1	0	-1	0	-1	2	0	0	2	0	2	2	2	0	0	2	0	2	2	0	2	2	2	0	0	0	0	0	0	-1	-1	2	2	2	2	0	0	0	2	2	-1	2	2	0	-1	2	2
solcap_snp_sl_60043	1	41.597	-1	0	0	0	-1	2	0	2	2	0	2	2	2	0	0	2	0	2	2	0	2	2	2	0	2	0	0	0	0	0	-1	2	2	2	2	0	0	0	2	2	-1	2	2	0	-1	2	2
solcap_snp_sl_60008	1	30.3347	-1	0	0	0	-1	2	0	2	2	0	2	2	2	0	0	2	0	2	2	0	2	2	2	0	2	0	0	0	0	0	-1	2	2	2	2	0	0	0	2	2	-1	0	2	0	-1	2	2
solcap_snp_sl_59975	1	32.1738	-1	0	0	0	-1	2	0	2	2	0	2	2	2	0	0	2	0	2	2	0	2	2	2	0	2	0	0	0	0	0	-1	2	2	2	2	0	0	-1	2	2	-1	0	2	0	-1	0	2
solcap_snp_sl_59964	1	34.0128	-1	0	0	0	-1	2	0	2	2	0	2	2	2	0	0	2	0	2	2	0	2	2	2	0	2	0	0	0	0	0	-1	2	2	2	2	0	0	-1	2	2	-1	0	2	0	0	0	2
solcap_snp_sl_59944	1	34.4553	-1	0	0	0	-1	2	0	2	2	0	2	2	2	0	0	2	0	2	2	0	2	2	2	0	2	0	0	2	0	0	-1	2	2	2	2	0	0	-1	2	0	-1	0	2	0	0	0	2
solcap_snp_sl_20438	1	34.8978	-1	0	0	0	-1	2	0	2	2	0	2	2	2	0	0	2	0	2	2	0	2	2	2	0	2	0	0	2	0	-1	-1	2	2	2	2	0	0	-1	2	0	-1	0	2	0	0	0	2
solcap_snp_sl_20438	1	35.2575	-1	0	0	0	-1	2	0	2	2	0	2	2	2	0	0	2	0	2	2	0	2	2	2	0	2	0	0	2	0	-1	-1	2	2	2	2	0	0	-1	2	0	-1	0	2	0	0	0	2
solcap_snp_sl_59890	1	41.6649	-1	0	0	2	-1	0	0	2	2	0	2	2	2	0	0	2	0	2	2	0	2	2	2	0	2	0	0	2	0	0	-1	2	0	2	2	0	0	0	2	0	-1	0	2	0	0	0	2
solcap_snp_sl_33677	1	42.0997	-1	0	0	2	-1	0	0	2	-1	0	2	2	2	0	0	2	0	2	2	0	2	2	2	0	2	-1	2	2	0	-1	-1	2	0	2	2	0	0	0	2	0	-1	0	2	0	0	0	2
solcap_snp_sl_59817	1	42.462	-1	0	0	2	2	0	0	2	2	0	2	2	2	0	0	0	0	2	2	0	2	2	2	0	2	0	2	2	0	-1	-1	2	0	2	2	0	0	0	2	0	-1	0	2	0	0	0	2
solcap_snp_sl_59806	1	44.3147	-1	0	0	2	2	0	0	2	2	0	2	2	2	0	0	0	0	2	2	0	2	2	2	0	2	-1	2	2	2	-1	-1	2	0	-1	2	0	0	0	2	0	-1	0	2	0	0	0	2
solcap_snp_sl_59801	1	44.6719	-1	0	0	2	2	0	0	2	2	0	2	2	2	0	0	0	0	2	2	0	2	2	2	0	2	-1	2	2	2	-1	-1	2	0	-1	2	0	0	0	2	0	-1	0	2	0	0	0	2
solcap_snp_sl_59784	1	45.3966	-1	0	0	2	2	0	0	2	2	0	2	2	2	0	0	0	0	2	2	0	2	2	2	0	2	-1	2	2	2	-1	-1	2	0	-1	2	0	0	0	0	0	-1	0	2	0	0	0	2
solcap_snp_sl_70309	1	46.1213	-1	0	0	2	2	0	0	2	2	0	2	2	2	0	0	0	0	2	2	0	2	2	2	0	2	-1	2	2	2	-1	-1	2	0	-1	2	0	0	0	0	0	-1	0	2	0	0	0	2
solcap_snp_sl_38764	1	46.862	-1	-1	0	-1	2	0	0	2	2	2	2	2	2	0	0	0	0	2	2	0	2	2	2	0	2	-1	2	2	2	-1	-1	2	0	-1	2	0	0	0	0	0	-1	0	2	0	0	0	2
solcap_snp_sl_50576	1	49.2075	-1	0	0	-1	2	0	0	2	-1	0	2	2	2	0	0	0	0	2	2	0	2	2	2	0	2	-1	2	2	2	-1	-1	2	0	-1	2	0	0	0	0	0	-1	0	2	0	0	0	2
solcap_snp_sl_13762	1	50.3188	-1	0	0	-1	2	0	0	2	0	0	2	2	2	0	0	0	0	2	2	0	2	2	2	0	2	-1	2	2	2	-1	-1	2	0	-1	2	0	0	0	0	0	-1	0	2	0	0	0	2
solcap_snp_sl_50561	1	51.0435	-1	0	0	-1	2	0	0	2	-1	0	2	2	2	0	0	0	0	2	2	0	2	2	2	0	2	-1	2	2	2	-1	-1	2	0	-1	2	0	0	0	0	0	-1	0	2	0	0	0	2
solcap_snp_sl_50539	1	52.1715	-1	2	0	2	2	0	0	2	-1	2	2	2	2	0	0	0	0	2	2	0	2	2	2	0	2	-1	2	2	2	-1	-1	2	0	-1	2	0	0	0	0	0	-1	0	2	0	0	0	2
solcap_snp_sl_30135	1	53.2995	-1	0	-1	2	2	0	0	2	0	0	2	2	2	0	0	0	0	2	2	0	2	2	2	0	2	-1	2	2	2	-1	-1	2	0	-1	2	0	0	0	0	0	-1	0	2	0	0	0	2
solcap_snp_sl_50495	1	54.4275	-1	0	-1	2	2	0	0	2	-1	0	2	2	2	0	0	0	0	2	2	0	2	2	2	0	2	-1	2	2	2	-1	-1	2	0	-1	2	0	0	0	0	0	-1	0	2	0	0	0	2
solcap_snp_sl_50477	1	54.7873	-1	0	-1	2	2	0	0	2	-1	0	2	2	2	0	0	0	0	2	2	0	2	2	2	0	2	-1	2	2	2	-1	-1	2	0	-1	2	0	0	0	0	0	-1	0	2	0	0	0	2
solcap_snp_sl_50464	1	55.1576	-1	0	-1	2	2	0	-1	2	-1	0	2	2	0	0	0	0	0	2	2	0	2	2	2	0	2	-1	2	2	2	-1	-1	2	0	-1	2	0	0	0	0	0	-1	0	2	0	0	0	2
solcap_snp_sl_50427	1	55.9039	-1	0	-1	2	2	0	0	2	-1	0	2	2	0	0	0	0	0	2	2	0	2	2	2	0	2	-1	2	2	2	-1	-1	2	0	-1	2	2	0	0	0	0	-1	0	2	0	0	0	2
solcap_snp_sl_30111	1	57.4429	-1	0	-1	2	2	0	0	2	-1	0	2	2	0	0	0	0	0	2	2	0	2	2	2	0	2	-1	2	2	2	-1	-1	2	0	-1	2	2	0	-1	0	0	-1	0	2	0	0	0	2
SL20127_1427	1	58.5969	-1	2	-1	2	2	0	0	2	-1	2	2	2	0	0	0	0	0	2	2	0	2	2	2	0	2	-1	2	2	2	-1	-1	2	0	-1	2	2	0	-1	0	0	-1	0	2	0	0	0	2
solcap_snp_sl_50373	1	59.3662	-1	0	-1	2	2	0	0	2	-1	0	2	2	0	0	0	0	0	2	2	0	2	2	2	0	2	-1	2	2	2	-1	-1	2	0	-1	2	2	0	-1	0	0	-1	0	2	0	0	0	2
solcap_snp_sl_25914	1	60.9416	0	0	-1	2	-1	0	0	2	-1	0	2	2	0	0	0	0	0	2	2	0	2	2	2	0	2	-1	2	2	2	-1	-1	2	0	-1	2	2	0	2	0	0	-1	0	2	0	0	0	2
solcap_snp_sl_38059	1	61.6992	0	0	-1	2	-1	0	0	2	-1	0	2	2	0	0	0	0	0	2	2	0	2	2	2	0	2	-1	2	2	2	-1	-1	2	0	-1	2	2	0	2	0	0	-1	0	2	0	0	0	2
solcap_snp_sl_457	1	63.2501	0	0	-1	2	-1	0	0	2	-1	2	2	2	0	0	0	0	0	2	2	0	2	2	2	0	2	0	2	2	2	-1	-1	2	0	-1	2	2	0	-1	0	0	-1	0	2	0	0	0	2
solcap_snp_sl_25922	1	64.0077	0	0	-1	2	-1	0	0	2	-1	2	2	2	0	0	0	0	0	2	2	0	2	2	2	0	2	-1	2	2	0	-1	-1	2	0	-1	2	2	0	2	0	0	-1	0	2	0	0	0	2
solcap_snp_sl_38123	1	64.3754	0	0	-1	2	-1	0	0	2	-1	2	2	2	0	0	0	0	0	2	2	0	2	2	2	0	2	-1	2	2	0	-1	-1	2	0	-1	2	2	0	2	0	0	-1	0	2	0	0	0	2
solcap_snp_sl_25926	1	64.7485	0	0	-1	2	-1	0	0	2	-1	2	2	2	0	0	0	0	0	2	2	0	2	2	2	0	2	-1	2	2	0	-1	-1	2	0	-1	2	2	0	2	0	0	-1	0	2	0	0	0	2
solcap_snp_sl_25931	1	65.8851	0	0	-1	2	-1	0	0	2	-1	2	2	2	0	0	0	0	0	2	2	0	2	2	2	0	2	-1	2	2	0	-1	-1	2	0	-1	2	2	0	2	0	0	-1	0	2	0	0	0	2
solcap_snp_sl_38178	1	66.637	0	0	-1	2	-1	0	0	2	-1	2	2	2	0	0	0	0	0	2	2	0	2	2	2	0	2	-1	2	2	0	-1	-1	2	0	2	2	2	0	2	0	0	-1	0	2	0	0	0	2
solcap_snp_sl_38210	1	67.7822	0	-1	-1	0	-1	0	0	2	-1	2	2	2	0	0	0	0	0	2	2	0	2	2	2	0	2	-1	2	2	0	-1	-1	2	0	2	2	2	0	-1	0	2	-1	0	2	0	0	0	2
solcap_snp_sl_38243	1	68.9188	0	2	-1	0	-1	0	0	2	-1	2	2	2	0	0	0	0	0	2	2	0	2	2	2	0	0	-1	2	2	0	-1	-1	2	0	2	2	2	0	2	2	2	-1	0	2	0	0	0	2
solcap_snp_sl_38290	1	69.6651	0	-1	-1	0	-1	0	0	2	-1	2	2	2	0	0	0	0	0	2	2	0	2	2	2	0	0	-1	2	2	0	-1	-1	2	0	2	2	2	0	2	2	2	-1	0	2	0	0	0	2
solcap_snp_sl_12359	1	70.0439	0	2	-1	0	-1	0	0	2	-1	2	2	2	0	0	0	0	0	2	2	0	2	2	2	0	0	-1	2	2	0	2	2	2	0	-1	2	2	0	2	0	2	0	0	2	0	0	0	2
solcap_snp_sl_530	1	70.7847	0	2	-1	0	2	0	0	2	-1	2	2	2	0	0	0	0	0	2	2	0	2	2	2	0	0	-1	2	2	0	2	2	2	0	2	2	2	0	2	0	2	0	0	2	0	0	0	2
solcap_snp_sl_38356	1	71.147	0	-1	-1	0	2	0	2	2	-1	2	2	2	0	0	0	0	0	2	2	0	2	2	2	0	0	-1	2	2	0	2	2	2	0	2	2	2	0	-1	0	2	0	0	2	0	0	0	2
solcap_snp_sl_38390	1	71.5068	0	-1	-1	0	2	0	2	2	-1	2	2	2	0	0	0	0	0	2	2	0	2	2	2	0	0	-1	2	2	0	2	2	2	0	2	2	2	0	2	0	2	0	0	2	2	0	0	2
solcap_snp_sl_38406	1	72.4243	0	-1	-1	0	2	0	2	2	-1	2	2	2	0	0	0	0	0	2	2	0	2	2	2	0	0	-1	2	2	0	2	2	2	0	2	2	2	0	2	0	2	0	0	2	2	0	0	2
solcap_snp_sl_36902	1	72.8707	0	-1	-1	0	2	0	2	2	-1	2	2	2	2	0	0	0	0	-1	2	0	2	2	2	0	0	-1	2	2	0	2	-1	2	0	-1	2	2	2	-1	0	2	-1	0	2	2	-1	0	2
solcap_snp_sl_70031	1	73.2357	0	-1	-1	0	2	0	2	2	-1	2	2	2	2	0	0	0	0	-1	2	0	2	2	2	0	0	-1	2	2	0	2	-1	2	0	-1	2	2	2	-1	0	2	-1	0	2	2	-1	0	2
Le005879_466	1	73.6034	0	-1	-1	0	2	0	2	2	-1	2	2	2	2	0	0	0	0	2	2	0	2	2	2	0	0	-1	2	2	0	2	-1	2	0	-1	2	2	2	2	0	2	-1	0	2	2	-1	0	2
solcap_snp_sl_36715	1	74.361	0	-1	-1	0	2	0	2	2	-1	2	2	2	2	0	0	0	0	2	2	0	2	2	2	0	0	-1	2	2	0	2	-1	2	0	-1	2	2	2	2	0	-1	-1	0	2	2	-1	0	2
solcap_snp_sl_42191	1	76.3782	0	-1	-1	0	2	0	2	2	-1	2	2	2	2	0	0	0	0	2	2	0	2	2	2	0	0	-1	2	2	0	2	-1	2	0	2	2	2	2	0	0	0	-1	0	2	2	-1	2	2
solcap_snp_sl_17072	1	77.1657	0	-1	-1	2	2	0	2	2	-1	2	2	2	2	0	0	0	0	2	0	0	2	2	2	0	0	-1	2	2	0	2	-1	2	0	-1	2	2	2	0	0	0	-1	0	2	2	-1	2	2
solcap_snp_sl_17080	1	78.1004	0	-1	-1	2	2	0	2	2	-1	2	2	2	2	0	0	0	0	2	2	0	2	2	2	0	0	-1	2	2	0	2	-1	2	0	-1	2	2	2	0	0	0	-1	0	2	2	-1	2	2
solcap_snp_sl_27588	1	79.0439	0	-1	-1	2	2	0	2	2	-1	2	2	2	2	0	0	0	0	2	2	0	2	2	2	0	0	-1	2	2	0	2	-1	2	0	2	2	2	2	0	0	0	-1	0	2	-1	-1	2	2
solcap_snp_sl_27600	1	79.4315	0	-1	-1	2	2	0	2	2	-1	2	2	2	2	0	0	0	0	2	2	0	2	2	0	0	0	-1	2	2	0	2	-1	2	0	2	2	2	2	0	0	0	-1	0	2	-1	-1	2	2
solcap_snp_sl_27605	1	79.8132	2	-1	-1	2	2	0	2	2	-1	2	2	2	2	0	0	0	0	2	2	0	2	2	0	0	0	-1	2	2	0	2	-1	2	0	2	2	2	2	0	0	0	-1	0	2	-1	-1	2	2
solcap_snp_sl_27629	1	80.3814	2	-1	-1	-1	-1	0	2	2	-1	2	2	-1	-1	0	0	0	0	-1	-1	0	2	-1	0	0	0	0	-1	-1	0	-1	-1	2	0	-1	2	-1	2	0	0	0	-1	0	2	-1	-1	2	2
solcap_snp_sl_26248	1	81.5052	2	-1	-1	2	-1	0	2	2	-1	2	2	2	2	0	0	0	0	2	2	0	2	2	0	0	0	-1	2	2	0	2	-1	2	0	2	2	2	2	0	0	0	-1	0	2	-1	-1	2	2
solcap_snp_sl_38490	1	82.6332	2	-1	-1	2	-1	0	2	2	-1	2	2	2	2	0	0	0	0	2	2	0	2	2	0	2	0	-1	2	2	0	2	-1	2	0	2	2	2	2	0	0	0	-1	0	2	-1	-1	2	2
solcap_snp_sl_16390	1	83.3631	2	-1	-1	2	-1	0	2	2	-1	2	2	2	2	0	0	0	0	2	2	0	2	2	0	2	0	-1	2	2	0	2	-1	2	0	2	2	2	2	0	0	0	-1	2	2	-1	-1	2	2
solcap_snp_sl_26171	1	84.1095	2	-1	-1	2	-1	0	2	2	-1	2	2	2	2	0	0	0	2	2	2	0	2	2	0	2	-1	-1	2	2	0	2	-1	2	0	2	2	2	2	0	0	0	-1	2	2	-1	-1	2	2
solcap_snp_sl_34452	1	111.188	2	-1	-1	2	-1	0	2	2	-1	2	2	2	2	0	0	0	2	2	2	0	2	2	0	2	-1	0	2	2	0	2	-1	2	0	2	2	2	2	0	0	0	-1	2	2	-1	-1	2	2
solcap_snp_sl_34461	1	85.5071	2	-1	-1	2	0	0	2	2	-1	2	2	2	2	0	0	0	0	2	2	0	2	2	0	2	-1	-1	2	2	0	2	-1	2	0	2	2	2	2	0	0	0	-1	2	2	-1	-1	2	2
solcap_snp_sl_63558	1	86.6524	2	-1	-1	2	0	0	2	2	-1	2	2	2	2	0	0	0	0	2	2	0	2	2	-1	2	0	0	2	2	2	2	-1	2	0	2	2	2	2	0	0	0	-1	2	2	-1	-1	2	2
solcap_snp_sl_15339	1	87.8431	2	-1	-1	2	-1	0	2	2	-1	2	2	2	2	0	0	0	-1	2	2	0	2	2	2	2	0	-1	2	2	2	2	-1	2	0	-1	2	2	0	0	0	0	-1	2	2	-1	-1	2	2
solcap_snp_sl_34622	1	88.306	2	-1	-1	2	-1	0	2	2	-1	2	2	2	2	0	0	0	-1	2	2	0	2	2	2	2	0	-1	2	2	2	2	-1	2	0	2	2	2	0	0	0	0	-1	2	2	-1	-1	2	2
solcap_snp_sl_27832	1	89.2496	2	-1	-1	2	-1	0	2	2	-1	2	2	2	2	0	0	0	-1	2	2	0	2	2	2	2	-1	-1	2	2	0	2	-1	2	0	2	2	2	0	0	0	0	-1	2	2	-1	-1	2	2
solcap_snp_sl_27908	1	89.7169	2	-1	-1	2	-1	0	2	2	0	2	2	2	2	0	0	0	-1	2	2	0	2	2	2	2	-1	-1	2	2	0	2	-1	2	0	2	2	2	0	0	0	0	-1	2	2	-1	-1	2	2
solcap_snp_sl_27964	1	90.6604	2	-1	-1	2	-1	0	2	2	-1	2	2	2	2	0	0	0	-1	2	2	0	2	2	2	2	-1	-1	2	2	0	2	-1	2	0	2	2	2	0	0	0	0	-1	2	2	-1	-1	2	2
solcap_snp_sl_2218	1	90.6604	2	-1	-1	2	-1	0	2	2	-1	2	2	2	2	0	0	0	-1	2	2	0	2	2	2	2	-1	-1	2	2	0	2	-1	2	0	2	2	2	0	0	0	0	-1	2	2	-1	2	2	2
solcap_snp_sl_43655	1	91.0307	2	-1	-1	2	-1	0	2	2	-1	2	2	2	2	0	0	0	-1	2	2	0	2	2	2	2	-1	-1	2	2	0	2	-1	2	0	2	2	2	2	0	0	0	-1	2	2	-1	-1	2	2
solcap_snp_sl_2234	1	91.9525	2	-1	-1	2	-1	0	2	2	-1	2	2	2	2	0	0	0	2	2	2	0	2	2	2	2	-1	-1	2	2	0	2	2	2	0	-1	2	2	2	0	0	0	-1	2	2	-1	2	0	2
solcap_snp_sl_28023	1	93.4567	2	-1	-1	2	-1	0	2	2	-1	2	2	2	2	0	0	0	2	2	2	0	2	2	2	2	-1	-1	2	2	0	2	2	2	0	-1	2	2	2	0	0	0	-1	2	2	-1	2	0	2
CL016805-0261	1	94.9723	2	-1	-1	2	-1	0	2	2	-1	2	2	2	2	0	0	0	2	2	2	0	2	2	0	2	-1	-1	2	2	0	2	2	2	0	-1	2	0	2	0	0	0	-1	2	2	-1	2	0	2
solcap_snp_sl_28168	1	95.4352	2	-1	-1	2	-1	0	2	2	-1	2	2	2	2	0	0	0	2	2	2	0	2	2	0	2	-1	-1	2	2	0	2	2	2	0	-1	2	0	2	0	0	0	-1	2	2	-1	2	0	2
solcap_snp_sl_43712	1	96.3699	2	-1	-1	2	-1	0	2	2	-1	2	2	2	2	0	0	0	2	2	2	0	2	2	0	2	-1	-1	2	2	0	2	2	2	0	-1	2	0	2	0	0	0	-1	2	2	-1	2	0	2
solcap_snp_sl_28225	1	96.8287	2	-1	-1	2	-1	0	2	2	-1	2	2	2	2	0	0	0	2	2	2	0	2	0	0	2	-1	-1	2	2	0	2	2	2	0	2	2	0	2	0	0	0	-1	2	2	-1	2	0	2
solcap_snp_sl_28247	1	97.296	2	-1	-1	2	-1	0	2	2	-1	2	2	2	2	0	0	0	2	2	2	0	2	0	0	2	-1	-1	2	2	0	2	2	2	0	2	2	0	2	0	0	0	-1	2	2	-1	2	0	2
solcap_snp_sl_43786	1	97.7633	2	-1	-1	2	-1	0	2	2	-1	2	2	2	2	0	0	0	2	2	2	0	2	0	0	2	-1	2	2	0	0	2	2	2	0	2	2	0	2	-1	0	0	-1	2	2	-1	-1	0	2
solcap_snp_sl_43796	1	98.1309	2	-1	-1	2	-1	0	2	2	-1	2	2	2	2	0	0	0	2	2	2	0	2	0	0	2	-1	2	2	0	0	2	2	2	0	2	2	0	2	-1	0	0	-1	2	-1	-1	2	0	2
solcap_snp_sl_43902	1	98.4959	2	-1	-1	2	-1	0	2	2	-1	2	2	2	2	0	0	0	2	2	2	0	2	0	0	2	0	2	2	0	0	2	2	2	0	2	2	0	2	-1	0	0	-1	2	-1	-1	-1	0	2
solcap_snp_sl_17351	1	98.8582	2	-1	-1	2	2	0	2	2	-1	2	2	2	2	0	0	0	2	2	2	0	2	0	0	2	0	2	0	0	0	2	2	2	0	2	2	0	2	-1	0	0	-1	2	0	-1	2	0	2
solcap_snp_sl_44048	1	99.3212	2	-1	-1	2	-1	0	2	2	-1	2	2	2	2	0	0	0	2	-1	2	0	2	0	0	2	0	-1	0	0	0	2	2	2	0	2	2	0	2	-1	0	0	-1	2	0	-1	-1	0	2
solcap_snp_sl_28287	1	100.239	2	-1	0	2	-1	0	2	2	-1	2	2	2	2	0	0	0	2	-1	2	0	2	0	0	2	0	2	0	0	2	2	2	2	0	2	2	0	2	-1	0	0	-1	2	0	-1	2	0	2
solcap_snp_sl_44190	1	100.706	2	-1	0	2	-1	0	2	2	-1	2	2	2	2	0	0	0	2	-1	2	0	2	0	0	2	0	-1	0	0	2	2	2	2	0	2	2	0	2	-1	0	0	-1	2	0	-1	-1	0	2
solcap_snp_sl_44305	1	102.612	2	-1	0	2	-1	0	2	2	-1	2	2	2	2	0	-1	0	2	-1	2	0	2	0	0	2	0	-1	0	0	2	2	2	2	0	-1	2	0	2	-1	0	0	-1	2	0	-1	-1	0	2
solcap_snp_sl_2438	1	102.979	2	-1	0	2	-1	0	2	2	-1	2	2	2	2	0	-1	0	2	-1	2	0	2	0	0	2	0	-1	0	0	2	2	2	2	0	-1	2	0	2	-1	0	0	-1	2	0	-1	-1	0	2
solcap_snp_sl_2452	1	104.53	2	-1	0	2	-1	0	2	2	-1	2	2	2	2	0	-1	0	2	-1	2	0	2	0	0	2	0	-1	0	0	2	2	2	2	-1	-1	0	0	2	-1	0	0	2	2	0	0	-1	0	2
CL015672-0280	1	104.901	2	-1	0	2	-1	0	2	2	-1	2	2	2	2	0	-1	0	2	-1	2	0	2	0	0	2	0	-1	0	0	2	2	2	2	-1	-1	0	0	2	-1	0	0	2	2	0	0	-1	0	2
solcap_snp_sl_44383	1	105.271	2	-1	0	2	-1	0	2	2	-1	2	2	2	2	0	-1	0	2	-1	2	0	2	0	0	2	0	-1	0	0	2	2	2	2	-1	-1	0	0	2	-1	0	0	2	2	0	0	-1	0	2
solcap_snp_sl_44451	1	107.195	2	-1	0	2	-1	0	2	2	-1	2	2	2	2	0	-1	0	2	-1	2	0	2	0	0	2	0	-1	0	0	2	2	2	2	-1	-1	0	0	2	-1	2	0	2	2	0	0	-1	0	2
solcap_snp_sl_2510	1	107.959	2	-1	0	2	-1	0	2	2	-1	2	2	2	2	0	-1	0	2	-1	2	0	2	0	0	2	0	-1	0	0	2	2	2	2	-1	-1	0	0	2	-1	2	0	2	2	0	0	-1	0	2
solcap_snp_sl_40061	1	109.546	2	2	0	2	-1	0	2	2	-1	2	2	2	2	0	-1	0	2	-1	2	0	2	0	0	2	0	-1	0	0	2	2	2	2	-1	-1	0	0	2	0	2	0	2	2	0	0	-1	0	0
solcap_snp_sl_40154	1	112.725	2	2	0	2	-1	0	2	2	-1	2	2	2	2	0	-1	0	2	-1	2	0	2	0	0	2	2	2	2	0	2	2	2	2	-1	-1	0	0	2	-1	2	0	2	2	0	0	-1	0	0
solcap_snp_sl_40177	1	113.098	2	2	0	2	-1	0	2	2	-1	2	2	2	2	0	-1	0	2	-1	2	0	2	0	0	2	2	2	2	0	2	2	2	2	-1	-1	0	0	2	-1	2	0	2	2	0	0	-1	0	-1
solcap_snp_sl_40199	1	114.235	2	2	0	2	-1	0	2	2	-1	2	2	2	2	0	-1	0	2	-1	2	0	2	0	0	2	2	2	2	0	2	2	2	2	-1	-1	0	0	2	-1	0	0	2	2	0	0	-1	0	-1
solcap_snp_sl_40219	1	114.605	2	2	0	2	-1	0	2	2	-1	2	2	2	2	0	-1	0	2	-1	2	0	2	0	0	2	2	2	2	0	2	2	2	2	-1	-1	0	0	2	-1	0	0	2	2	0	0	-1	0	-1
CL015751-0365	1	115.742	2	2	0	2	-1	0	2	2	-1	2	2	2	2	0	-1	0	2	-1	2	0	2	0	0	2	2	2	2	0	2	2	2	2	-1	-1	0	0	2	-1	0	0	2	2	0	0	-1	0	-1
solcap_snp_sl_40303	1	116.887	2	2	0	2	2	0	2	2	-1	2	2	2	2	0	-1	0	2	-1	2	0	2	0	0	2	2	2	2	0	2	2	2	2	-1	-1	0	0	2	-1	0	0	2	2	0	0	-1	0	-1
solcap_snp_sl_40364	1	117.257	2	2	0	2	2	0	0	2	-1	2	2	2	2	0	-1	0	2	-1	2	0	2	0	0	2	2	2	2	0	2	2	2	2	-1	-1	0	0	2	-1	0	0	2	2	0	0	-1	0	-1
solcap_snp_sl_40410	1	117.633	2	2	0	2	-1	0	0	2	-1	2	2	2	2	0	-1	0	2	-1	2	0	2	0	0	2	2	2	2	0	2	2	2	2	-1	-1	0	0	2	-1	0	0	2	2	0	0	-1	0	-1
solcap_snp_sl_40466	1	118.796	2	2	0	2	-1	0	0	2	-1	2	2	2	2	0	-1	0	2	-1	2	0	2	0	0	2	2	2	2	0	2	2	2	0	-1	2	0	0	2	-1	0	0	2	2	0	0	-1	0	-1
solcap_snp_sl_40488	1	119.175	2	2	0	2	2	0	0	2	-1	2	2	2	2	0	-1	0	2	-1	2	0	2	0	0	2	2	-1	-1	0	2	2	2	0	-1	2	0	0	2	-1	0	0	2	2	0	0	-1	0	2
solcap_snp_sl_40498	1	119.537	2	2	0	2	2	0	0	2	0	2	2	2	2	0	-1	0	2	-1	2	0	2	0	0	2	2	-1	-1	0	2	2	2	0	-1	2	0	0	2	-1	0	0	2	2	0	0	-1	0	2
solcap_snp_sl_40527	1	119.9	2	2	0	2	2	0	0	2	0	2	2	2	2	0	-1	0	2	-1	2	0	2	0	0	2	2	2	-1	0	2	2	2	0	-1	2	0	0	2	-1	0	0	2	2	0	0	-1	0	2
solcap_snp_sl_26879	1	120.817	2	2	0	2	2	0	0	2	0	2	2	2	2	0	-1	0	2	-1	2	0	2	0	0	2	2	-1	-1	0	2	2	2	0	-1	2	0	0	2	-1	0	0	2	2	0	0	-1	0	2
solcap_snp_sl_40571	1	121.272	2	2	0	2	2	0	0	2	0	2	2	2	2	0	0	0	2	-1	2	0	2	0	0	2	2	2	-1	0	2	2	2	0	-1	2	0	-1	2	-1	0	0	2	2	0	0	-1	0	2
solcap_snp_sl_40586	1	122.351	2	2	0	2	2	0	0	2	0	2	2	2	2	0	0	0	2	-1	2	0	2	0	0	2	2	0	-1	0	2	2	2	0	-1	2	0	-1	2	-1	0	0	2	2	0	0	-1	0	2
solcap_snp_sl_36725	1	122.706	2	2	0	2	2	0	0	2	-1	2	2	2	2	0	0	0	2	-1	2	0	2	0	0	2	2	0	-1	0	2	2	2	0	-1	-1	0	-1	2	-1	0	0	2	2	0	0	-1	0	2
solcap_snp_sl_42259	1	124.166	2	2	0	2	2	0	0	2	-1	2	2	2	2	0	0	0	2	-1	2	0	2	0	0	2	2	-1	-1	0	2	2	2	0	-1	2	0	-1	2	2	0	0	2	2	0	0	-1	0	2
solcap_snp_sl_54525	1	124.633	2	2	0	2	2	0	0	2	2	2	2	2	2	0	0	0	2	-1	2	0	2	0	0	2	2	-1	2	0	2	2	2	0	-1	2	0	-1	2	2	0	0	2	2	0	0	2	0	2
solcap_snp_sl_54547	1	125.101	2	2	0	2	2	0	0	2	-1	2	2	2	2	0	0	0	2	-1	2	0	2	0	0	2	2	0	2	0	2	2	2	2	-1	2	0	-1	2	2	0	0	2	2	0	0	-1	0	2
CL016298-0380	1	125.815	2	2	0	2	-1	0	0	2	-1	2	2	2	2	0	0	0	2	-1	2	0	2	0	0	2	2	-1	-1	0	2	2	2	2	-1	2	0	-1	2	2	0	0	2	2	0	0	-1	0	2
solcap_snp_sl_6718	1	127.319	2	2	0	2	2	0	0	2	2	2	2	0	2	0	0	2	2	-1	2	-1	2	0	0	-1	2	-1	-1	0	2	2	2	2	-1	0	0	-1	0	2	0	0	2	2	0	0	-1	0	2
solcap_snp_sl_54631	1	128.245	2	2	0	2	2	0	0	2	2	2	2	0	2	0	0	2	2	-1	2	-1	2	0	0	-1	2	-1	2	0	2	2	2	2	-1	-1	0	-1	0	2	0	0	2	2	0	0	-1	0	2
solcap_snp_sl_54669	1	128.704	2	2	2	2	2	0	0	2	2	2	2	0	2	0	0	2	2	-1	2	-1	2	0	0	2	2	-1	2	0	2	2	2	2	-1	-1	0	-1	0	2	0	0	2	2	0	0	-1	0	2
solcap_snp_sl_19481	1	129.429	2	2	2	2	2	0	0	2	2	2	2	0	2	0	0	2	2	-1	2	-1	2	0	0	2	2	-1	2	0	2	2	2	2	-1	-1	0	-1	0	2	0	0	2	2	0	0	-1	0	2
solcap_snp_sl_54697	1	129.788	2	2	2	2	2	0	0	2	2	2	2	0	2	0	0	2	2	-1	2	-1	2	0	0	2	2	-1	-1	0	2	2	2	2	-1	-1	0	-1	0	2	0	0	2	2	0	0	-1	0	2
CL009130-0498	1	130.148	2	2	2	2	2	0	0	2	2	2	2	0	2	2	0	2	2	-1	2	-1	2	0	0	2	2	-1	-1	0	2	2	2	2	-1	-1	0	-1	0	2	0	0	2	2	0	0	-1	0	2
solcap_snp_sl_54731	1	131.276	2	2	2	2	-1	0	0	2	2	2	2	0	2	2	0	2	2	-1	2	-1	2	0	0	2	2	-1	-1	0	2	-1	-1	2	-1	-1	2	-1	0	2	0	0	2	2	0	0	-1	0	2
CL016668-0365	1	131.641	2	2	2	2	2	0	0	2	2	2	2	0	2	2	0	2	2	-1	2	-1	2	0	0	2	2	-1	2	0	2	-1	2	2	-1	-1	2	-1	0	2	0	0	2	2	0	0	-1	0	2
solcap_snp_sl_54758	1	132.096	2	2	2	2	2	0	0	2	2	2	2	0	2	2	0	2	2	-1	2	-1	2	0	0	2	2	0	0	0	2	-1	2	2	-1	-1	2	-1	0	2	0	0	2	2	0	0	-1	0	2
solcap_snp_sl_54854	1	133.966	2	2	2	2	2	0	0	2	2	2	2	0	2	2	0	2	2	-1	2	0	0	0	0	2	2	0	0	0	2	-1	-1	2	0	-1	2	-1	0	2	0	2	2	2	0	0	-1	0	2
solcap_snp_sl_54883	1	134.408	2	2	2	2	2	0	0	2	2	2	2	0	2	2	0	2	2	-1	2	0	0	0	0	2	2	0	0	0	2	-1	2	2	0	-1	2	-1	0	2	0	2	2	2	0	0	-1	0	2
C2_At2g15890_430_b	1	135.772	2	2	2	2	-1	0	0	2	2	2	0	0	2	2	-1	2	2	2	2	0	0	0	0	2	2	0	0	0	2	-1	-1	2	0	-1	0	-1	0	2	0	2	2	2	0	0	-1	0	2
solcap_snp_sl_13404	1	136.851	2	2	2	2	2	0	0	2	2	2	0	0	2	2	-1	2	2	2	2	0	0	0	0	2	2	0	0	0	2	2	-1	2	0	-1	0	-1	0	2	0	2	2	2	0	0	-1	0	2
solcap_snp_sl_13398	1	137.566	2	2	2	2	-1	0	0	2	2	2	0	0	2	2	-1	2	2	-1	2	0	0	0	0	2	2	0	0	0	2	2	-1	2	0	-1	0	-1	0	2	0	2	2	2	2	0	2	0	2
solcap_snp_sl_48209	1	138.016	2	2	2	2	-1	0	0	0	2	2	0	0	2	2	-1	2	2	-1	2	0	0	0	0	2	2	0	0	0	2	2	2	2	0	-1	0	2	0	2	0	2	2	2	2	0	2	0	2
solcap_snp_sl_48181	1	138.467	2	2	2	2	2	0	0	0	-1	2	0	0	2	2	-1	2	2	-1	2	0	0	0	0	2	2	0	0	0	2	2	2	2	0	-1	0	2	0	2	0	2	2	2	2	0	2	0	2
solcap_snp_sl_48151	1	139.191	2	2	2	2	-1	0	0	0	-1	2	0	0	2	2	-1	2	2	-1	2	0	0	0	0	2	2	0	0	0	2	2	-1	2	0	-1	0	-1	0	2	0	2	2	2	-1	0	-1	0	2
solcap_snp_sl_48121	1	139.654	2	2	2	2	2	0	0	0	-1	2	0	0	2	2	-1	2	2	-1	2	0	0	0	0	2	2	0	0	0	2	2	2	2	0	-1	0	2	0	2	0	2	2	2	-1	0	-1	2	2
solcap_snp_sl_48097	1	140.117	2	2	2	2	-1	0	0	0	-1	2	0	0	2	2	-1	2	2	-1	2	0	0	0	0	2	2	0	0	0	2	2	-1	2	0	-1	0	2	0	2	0	2	2	2	-1	0	-1	2	2
solcap_snp_sl_50683	1	140.881	2	-1	2	2	-1	0	2	0	-1	2	0	0	2	2	0	2	2	-1	2	0	0	0	0	2	2	-1	-1	0	2	2	2	2	0	-1	0	-1	0	2	0	2	2	2	-1	0	2	2	2
SGN-U313729_snp305	1	141.254	2	-1	2	2	-1	0	2	0	-1	2	0	0	2	2	0	2	2	-1	2	0	0	0	0	2	2	0	0	0	2	2	-1	2	0	-1	0	-1	0	2	0	2	2	2	-1	0	-1	2	2
solcap_snp_sl_53812	1	141.721	2	-1	2	2	-1	0	2	0	-1	2	0	0	2	2	0	2	2	-1	2	0	0	0	0	2	2	-1	-1	0	2	2	-1	2	0	-1	0	0	0	2	0	2	2	2	-1	0	2	2	2
solcap_snp_sl_53743	1	142.18	2	-1	2	0	-1	0	2	0	-1	2	0	0	2	2	0	2	2	-1	2	0	0	0	0	2	2	0	-1	0	2	2	-1	2	0	-1	0	0	0	2	0	2	2	2	0	0	-1	2	2
solcap_snp_sl_53721	1	142.559	2	-1	2	0	-1	0	2	0	-1	2	0	0	2	2	0	2	2	-1	2	0	0	0	0	2	2	-1	-1	0	2	2	2	2	0	-1	0	0	0	2	0	2	2	2	0	0	2	2	2
solcap_snp_sl_53692	1	142.938	2	-1	2	0	-1	0	2	0	-1	2	0	0	2	2	0	2	2	-1	2	0	0	0	0	2	2	-1	-1	0	2	2	-1	2	0	-1	0	0	0	2	0	2	2	2	0	0	-1	2	2
solcap_snp_sl_2028	2	0	0	2	0	0	0	0	2	0	-1	0	2	0	2	2	0	2	0	-1	2	0	2	0	0	0	2	2	2	0	2	-1	-1	2	0	-1	0	2	0	-1	0	2	-1	0	0	0	2	0	2
solcap_snp_sl_5301	2	0.7043	0	2	0	0	0	0	2	0	-1	0	2	0	2	2	0	2	0	-1	2	0	2	0	0	0	2	2	2	0	2	-1	-1	2	0	-1	0	2	0	-1	0	2	-1	0	0	0	2	0	0
solcap_snp_sl_30473	2	1.4085	0	2	0	0	0	0	2	0	-1	0	2	0	2	2	0	2	0	2	2	0	2	0	0	0	2	2	2	0	2	-1	-1	2	0	-1	0	2	0	-1	0	2	-1	0	0	0	2	0	0
solcap_snp_sl_31740	2	1.7558	0	2	0	0	0	0	2	0	-1	2	2	0	2	2	0	2	0	2	2	0	2	0	0	0	2	2	2	0	2	-1	-1	2	0	-1	0	2	0	-1	0	2	0	0	0	0	2	0	0
solcap_snp_sl_25987	2	3.5682	0	2	0	0	0	0	2	0	0	2	0	0	0	2	0	2	0	2	2	0	2	0	0	0	2	2	2	0	2	-1	-1	2	0	-1	0	2	0	-1	0	2	0	0	0	0	2	0	2
solcap_snp_sl_26022	2	4.0107	0	2	0	0	0	0	2	0	0	2	0	0	0	2	0	2	0	2	2	0	2	0	0	0	2	2	2	0	2	-1	-1	2	0	-1	0	2	0	-1	0	0	0	0	0	0	2	0	2
Le006654_46	2	5.8132	0	2	0	0	0	2	2	0	0	2	0	0	0	2	0	2	0	2	2	0	2	0	0	0	2	2	2	0	2	-1	-1	2	0	-1	0	2	0	-1	0	0	0	0	0	0	2	0	2
solcap_snp_sl_26050	2	6.855	0	2	0	0	0	2	2	0	0	2	0	0	0	2	0	2	0	2	2	0	2	0	0	0	2	2	2	0	2	-1	-1	2	0	-1	0	2	0	-1	0	0	0	0	0	0	2	0	2
solcap_snp_sl_26072	2	8.6576	0	2	0	0	0	2	2	0	0	2	0	0	0	2	0	2	0	2	2	0	2	0	0	0	2	2	2	0	2	-1	-1	2	0	0	0	2	0	-1	0	0	0	0	0	0	2	0	2
solcap_snp_sl_26129	2	10.4602	2	2	2	0	0	2	0	0	0	2	0	0	0	2	0	2	0	-1	2	2	2	0	0	0	2	2	2	0	2	0	0	2	0	-1	2	2	2	-1	0	0	-1	0	0	2	2	0	2
solcap_snp_sl_26134	2	10.7981	2	2	2	0	0	2	0	0	0	2	0	0	0	2	0	2	0	-1	2	2	2	0	0	0	2	2	2	0	2	0	0	2	0	-1	2	2	2	-1	0	0	-1	0	0	2	2	0	2
solcap_snp_sl_26147	2	11.1382	2	2	2	0	0	2	0	0	0	2	0	0	0	2	0	2	0	-1	2	2	2	0	0	0	2	2	2	0	2	0	0	2	0	-1	2	2	2	-1	0	0	-1	0	0	2	2	0	2
solcap_snp_sl_26158	2	11.8279	2	2	0	0	0	2	0	0	0	2	0	0	0	2	0	2	0	-1	2	2	2	0	0	0	2	2	2	0	2	0	0	2	0	-1	2	2	2	-1	0	0	2	0	0	2	2	0	2
solcap_snp_sl_19576	2	12.168	2	2	0	0	0	2	0	0	0	2	0	0	0	2	0	2	0	2	2	2	2	0	0	0	2	2	2	0	2	0	0	2	0	-1	2	2	2	-1	0	0	2	0	0	2	2	0	2
solcap_snp_sl_36448	2	14.0037	2	2	0	0	0	2	0	0	0	2	0	0	0	2	0	2	0	2	2	2	2	0	0	0	2	2	2	0	2	0	0	2	0	-1	2	2	2	-1	0	0	2	0	0	2	2	0	2
solcap_snp_sl_36443	2	14.9047	2	2	0	0	0	2	0	0	0	2	0	0	0	0	0	2	0	2	2	2	2	0	0	0	2	2	2	0	2	0	0	2	0	-1	2	2	2	-1	0	0	2	0	0	2	2	0	2
solcap_snp_sl_36400	2	15.2544	2	2	0	0	0	2	0	0	0	2	0	0	0	0	0	2	0	2	2	0	2	0	0	0	2	2	2	0	2	0	0	2	0	-1	2	2	2	-1	0	0	2	0	-1	2	-1	0	2
solcap_snp_sl_33223	2	15.6115	2	2	0	0	0	2	0	0	0	2	0	0	0	0	0	2	0	2	2	0	2	0	0	0	2	2	2	0	2	0	0	2	0	-1	2	2	2	-1	0	0	2	0	0	2	-1	0	2
solcap_snp_sl_8409	2	15.9612	2	2	0	0	0	2	0	0	0	2	0	0	0	0	0	2	0	2	2	0	2	0	2	0	2	2	2	0	2	0	0	2	0	-1	2	2	2	-1	0	0	2	0	0	2	-1	0	2
solcap_snp_sl_8423	2	16.3108	2	2	0	0	0	2	0	0	0	2	0	0	0	0	0	2	0	2	2	0	2	0	2	0	2	2	2	0	2	0	0	2	0	-1	2	2	2	-1	0	0	2	0	0	2	-1	0	2
solcap_snp_sl_20344	2	18.1499	2	2	0	0	0	2	0	2	-1	2	0	0	0	0	0	2	0	2	2	0	2	0	2	0	2	2	2	0	2	-1	-1	2	2	0	2	2	2	-1	0	0	2	0	0	2	-1	0	2
solcap_snp_sl_33255	2	18.8542	2	2	0	0	0	2	0	2	-1	2	0	0	0	0	0	2	0	2	2	0	2	0	2	0	2	2	2	0	2	-1	-1	2	2	-1	2	2	2	-1	0	0	2	0	0	2	-1	0	2
solcap_snp_sl_14946	2	19.5635	2	2	0	0	0	2	0	2	-1	2	0	0	0	0	0	2	0	2	2	0	2	0	2	0	2	2	2	0	2	-1	0	2	2	-1	2	2	2	-1	0	0	2	0	0	2	-1	0	2
Le005019_205	2	20.9823	2	0	0	0	0	2	0	2	-1	2	0	0	0	0	0	2	0	2	2	0	2	0	2	0	2	2	2	0	2	-1	-1	0	2	-1	2	0	2	0	0	0	2	0	0	2	-1	0	2
solcap_snp_sl_33416	2	23.1735	2	0	2	0	0	2	0	2	-1	2	2	0	0	0	0	2	0	2	2	0	2	2	2	-1	2	2	2	0	2	-1	0	0	2	-1	2	0	2	0	0	0	-1	0	0	2	-1	0	2
solcap_snp_sl_33432	2	24.245	2	0	2	0	0	-1	0	2	-1	0	2	0	0	0	0	2	0	2	2	0	2	2	2	-1	2	2	2	0	2	-1	-1	0	2	-1	2	0	2	0	2	0	-1	0	0	2	-1	0	2
solcap_snp_sl_33469	2	25.7053	2	0	-1	0	0	-1	0	2	-1	0	2	0	0	0	2	2	2	2	2	0	2	2	2	-1	2	2	2	0	2	-1	-1	0	2	-1	2	0	2	0	2	0	-1	0	-1	2	-1	0	2
solcap_snp_sl_33519	2	26.43	2	0	0	0	0	-1	0	2	2	0	2	0	0	0	2	2	2	2	2	0	2	2	2	-1	2	2	2	0	2	-1	-1	0	2	-1	2	0	2	0	2	0	-1	0	-1	2	-1	2	2
solcap_snp_sl_33547	2	26.7872	2	0	0	0	0	-1	0	2	2	0	2	0	2	0	2	2	2	2	2	0	2	2	2	-1	2	2	2	0	2	-1	0	0	2	-1	2	0	2	0	2	0	-1	0	-1	2	2	2	2
solcap_snp_sl_33579	2	27.8822	2	0	0	0	0	-1	0	2	-1	0	2	0	2	0	2	2	2	2	2	0	0	2	2	2	2	2	2	0	2	-1	-1	0	2	-1	2	0	2	0	2	0	-1	0	-1	0	2	2	2
solcap_snp_sl_8505	2	28.2319	2	0	0	0	0	-1	0	2	-1	0	2	0	2	0	2	2	2	2	2	0	0	2	2	2	2	2	2	0	2	-1	-1	0	2	-1	2	0	2	0	2	0	-1	0	-1	0	2	2	2
solcap_snp_sl_33636	2	28.584	2	0	0	0	0	-1	0	2	-1	0	2	0	2	0	2	2	2	2	2	0	0	2	2	2	2	2	2	0	2	-1	-1	0	2	-1	2	0	2	0	2	0	-1	0	-1	0	2	2	2
solcap_snp_sl_36037	2	29.485	2	-1	0	0	0	-1	0	2	-1	0	2	0	2	2	2	2	2	-1	2	0	0	2	2	0	2	2	2	0	2	-1	-1	0	2	-1	2	0	2	0	2	0	-1	0	-1	0	2	2	2
solcap_snp_sl_36004	2	30.8615	2	0	0	0	0	-1	0	2	-1	0	2	0	2	2	2	2	2	-1	2	0	0	2	2	0	2	2	2	0	2	-1	0	0	2	-1	2	0	2	0	2	0	-1	0	-1	0	2	2	2
solcap_snp_sl_10530	2	31.7625	2	-1	0	0	0	-1	0	2	-1	0	0	0	2	2	2	0	2	-1	2	0	0	2	2	0	2	2	2	0	2	-1	-1	0	2	0	2	0	2	-1	2	0	-1	0	-1	0	2	2	2
solcap_snp_sl_35968	2	32.1301	2	0	0	0	0	-1	0	2	-1	0	0	0	2	2	2	0	2	-1	2	0	0	2	2	0	2	2	2	0	2	-1	-1	0	2	-1	2	0	2	-1	2	0	-1	0	-1	0	2	2	2
solcap_snp_sl_35868	2	33.0562	2	0	0	0	0	-1	0	2	-1	0	0	0	2	2	2	0	2	-1	2	0	0	2	2	0	2	2	2	0	2	-1	-1	0	2	-1	2	0	2	-1	2	0	-1	0	-1	0	2	2	2
solcap_snp_sl_35844	2	33.5149	2	0	0	0	0	-1	0	2	-1	0	0	0	2	2	2	0	2	-1	2	0	0	2	2	0	2	2	2	0	2	-1	-1	0	2	-1	2	0	2	-1	2	0	-1	0	-1	0	2	2	2
CL016680-0509	2	33.867	2	0	0	0	0	0	0	2	-1	0	0	0	2	2	2	0	2	-1	2	0	0	2	2	0	2	2	2	0	2	-1	-1	0	2	-1	0	0	2	-1	2	0	-1	0	-1	0	2	2	2
solcap_snp_sl_25482	2	34.2142	2	0	0	0	0	0	0	2	-1	0	0	0	2	2	2	0	2	-1	2	0	0	2	2	0	2	2	2	0	2	-1	0	0	2	-1	0	0	2	-1	2	0	-1	0	-1	0	2	2	2
solcap_snp_sl_35798	2	34.9185	2	-1	0	2	0	0	0	2	-1	0	0	0	2	2	2	0	2	-1	2	0	0	2	2	0	2	2	2	0	2	-1	-1	0	2	-1	0	0	2	-1	2	0	-1	0	-1	0	2	2	2
solcap_snp_sl_25453	2	35.2682	2	-1	0	2	0	0	0	2	-1	0	0	0	2	2	2	0	2	-1	2	0	0	2	2	0	2	2	2	0	2	-1	-1	0	2	-1	0	2	2	-1	2	0	-1	0	-1	0	2	2	2
solcap_snp_sl_35791	2	35.6253	2	-1	0	2	0	0	0	2	-1	0	0	0	2	2	2	0	2	-1	2	0	0	2	2	0	2	2	2	0	2	-1	-1	0	2	-1	0	2	2	-1	2	0	-1	0	-1	0	2	2	2
solcap_snp_sl_25444	2	36.3397	2	-1	0	2	0	0	0	2	-1	0	0	0	2	2	2	0	2	-1	2	0	0	2	2	0	2	2	2	0	2	-1	-1	0	2	-1	0	2	2	-1	2	0	-1	0	-1	0	2	2	2
solcap_snp_sl_35784	2	36.702	2	-1	0	2	0	0	0	2	-1	0	0	0	2	2	2	0	2	-1	2	0	0	2	2	0	2	2	2	0	2	-1	-1	0	2	-1	0	2	2	-1	2	0	-1	0	-1	0	2	2	2
solcap_snp_sl_35759	2	37.7813	2	-1	0	2	0	0	0	2	-1	0	0	0	2	2	2	0	2	-1	2	0	0	2	2	0	2	2	2	0	2	-1	-1	0	2	-1	0	2	2	-1	2	0	-1	0	-1	0	2	2	2
solcap_snp_sl_13554	2	40.0556	2	-1	0	2	0	0	0	2	-1	0	0	0	2	2	2	0	2	-1	2	0	0	2	2	0	2	2	2	0	2	2	-1	0	2	-1	0	2	2	-1	2	0	-1	0	2	0	2	2	2
solcap_snp_sl_13558	2	40.9329	2	-1	0	2	0	0	0	2	-1	0	0	0	2	2	2	0	2	-1	2	0	0	2	2	0	2	2	2	0	2	2	-1	0	2	-1	0	2	2	-1	2	0	-1	0	2	0	2	2	2
solcap_snp_sl_13566	2	41.29	2	-1	0	2	0	0	0	2	-1	0	0	0	2	2	2	0	2	-1	2	0	0	2	2	0	2	2	2	0	2	2	-1	0	2	-1	0	2	2	0	2	0	-1	0	2	0	2	2	2
solcap_snp_sl_13567	2	41.9993	2	-1	0	2	0	0	0	2	-1	0	0	0	2	2	2	0	2	-1	2	0	0	2	2	0	2	2	2	0	2	2	-1	0	2	-1	0	2	2	0	2	0	-1	0	2	0	2	2	2
solcap_snp_sl_13581	2	42.7035	2	-1	0	2	0	0	0	2	2	0	0	0	2	2	2	0	2	-1	2	0	0	2	2	0	2	2	2	0	2	2	-1	0	2	-1	0	2	2	0	2	0	-1	0	2	0	2	2	2
solcap_snp_sl_13627	2	43.4078	2	-1	0	2	0	0	0	2	-1	0	0	0	2	2	2	0	2	-1	2	0	0	2	2	0	2	2	2	0	2	-1	-1	0	2	-1	0	2	2	0	2	0	-1	0	2	0	2	2	2
solcap_snp_sl_13631	2	43.7624	2	-1	0	2	0	0	0	2	-1	0	0	0	2	2	2	0	2	-1	2	0	0	2	2	0	2	2	2	0	2	-1	0	0	2	-1	0	2	2	0	2	0	-1	0	2	0	2	2	2
solcap_snp_sl_13634	2	44.1171	2	-1	0	2	0	0	0	2	-1	0	0	0	2	2	2	0	2	-1	2	0	0	2	2	0	2	2	2	0	2	-1	-1	0	2	-1	0	2	2	0	2	0	-1	0	2	0	2	2	2
solcap_snp_sl_29602	2	44.8365	2	-1	0	2	0	0	0	2	-1	0	0	0	2	2	2	0	2	-1	2	0	0	2	2	0	2	2	2	0	2	-1	-1	0	2	-1	2	2	2	0	2	0	-1	0	2	0	2	2	2
SGN-U575873_snp121	2	46.6359	2	-1	0	2	0	0	0	2	-1	0	0	0	2	2	2	0	2	-1	2	2	0	2	2	0	0	2	2	0	2	-1	0	0	2	-1	2	2	2	0	2	0	-1	0	2	0	2	2	2
cLEF-41-C3_snp208	2	47.3502	2	-1	0	2	0	0	0	2	-1	0	0	0	2	2	2	0	2	-1	2	2	0	2	2	0	0	2	2	0	2	-1	-1	0	2	-1	2	2	2	0	2	0	-1	0	2	0	2	2	2
solcap_snp_sl_29627	2	47.7927	2	-1	0	2	0	0	0	2	-1	0	0	0	2	2	2	0	2	-1	2	2	0	2	2	0	0	2	2	0	2	-1	-1	0	2	-1	2	2	2	0	2	0	-1	0	2	0	2	2	2
CL009189-0414	2	48.2352	2	-1	0	2	-1	0	0	2	-1	0	0	0	2	2	2	0	2	-1	2	2	0	2	2	0	0	2	2	0	2	-1	-1	0	2	-1	2	2	2	0	2	0	-1	0	2	0	2	2	2
solcap_snp_sl_29710	2	48.5898	2	-1	0	2	-1	0	0	2	0	0	0	0	2	2	2	0	2	-1	2	2	0	2	2	0	0	2	2	0	2	-1	-1	0	2	-1	2	2	2	0	2	0	-1	0	2	0	2	2	2
solcap_snp_sl_29749	2	48.9395	2	-1	0	2	-1	0	0	2	0	0	0	0	2	2	2	0	2	-1	2	2	0	2	2	0	0	2	2	0	2	-1	-1	0	2	-1	2	2	2	0	2	0	-1	0	2	0	2	2	2
solcap_snp_sl_29766	2	49.6487	2	-1	0	2	-1	0	0	2	0	0	0	0	2	2	2	0	2	-1	2	2	0	2	2	0	0	2	2	0	2	-1	0	0	0	-1	2	2	2	0	2	0	-1	0	2	0	2	2	2
solcap_snp_sl_29789	2	50.0008	2	-1	0	2	-1	0	0	2	0	0	0	0	2	2	2	0	2	-1	2	2	0	2	2	0	0	2	2	0	2	-1	-1	0	0	-1	2	2	2	0	2	0	-1	0	2	0	2	2	2
solcap_snp_sl_29814	2	51.3648	2	-1	0	2	-1	0	0	2	0	0	0	0	2	2	2	0	2	-1	0	2	0	2	2	0	0	2	2	0	2	-1	-1	0	0	-1	2	2	2	0	2	0	-1	0	2	0	2	2	2
solcap_snp_sl_29826	2	51.8153	2	-1	0	2	-1	0	0	2	0	0	0	0	2	2	2	0	2	-1	0	2	0	2	2	0	0	2	2	0	2	-1	-1	0	0	-1	2	2	2	0	2	0	-1	0	2	0	2	2	2
CL017742-0462	2	53.1549	2	-1	0	2	-1	0	2	2	0	0	0	0	2	2	2	0	2	0	0	2	0	2	2	0	0	2	2	0	2	-1	-1	0	0	-1	2	2	2	0	2	0	-1	0	2	0	2	0	2
solcap_snp_sl_49458	2	53.5974	2	-1	0	2	-1	0	2	2	0	0	0	0	2	2	2	0	2	0	0	2	0	2	2	0	0	2	2	0	2	-1	-1	0	0	-1	0	2	2	0	2	0	-1	0	2	0	2	0	2
solcap_snp_sl_49480	2	54.0399	2	-1	0	2	-1	0	2	2	0	0	0	0	2	2	2	0	2	0	0	2	0	2	2	0	0	2	2	0	2	-1	-1	0	0	-1	0	2	2	0	2	0	-1	0	2	0	2	0	2
solcap_snp_sl_49490	2	54.3895	2	-1	0	2	-1	0	2	2	0	0	0	0	2	2	2	0	2	0	0	2	0	2	2	0	0	2	2	0	2	-1	-1	2	0	-1	0	2	2	0	2	0	-1	0	2	0	2	0	2
solcap_snp_sl_49535	2	54.7416	2	-1	0	2	2	0	2	2	0	-1	0	0	2	2	2	0	2	0	0	2	0	2	2	0	0	2	2	0	2	-1	-1	2	0	-1	0	2	2	0	2	0	-1	0	2	0	2	0	2
solcap_snp_sl_49579	2	55.4611	2	-1	0	2	0	-1	2	2	-1	2	0	0	2	2	2	0	2	0	0	2	0	2	2	0	0	2	2	0	2	-1	0	2	0	-1	0	2	2	0	2	0	-1	0	2	0	2	0	2
CL009173-0541	2	56.1556	2	-1	0	2	0	-1	2	2	-1	2	0	0	2	2	2	0	2	0	2	2	0	2	2	0	0	2	2	0	2	-1	0	2	0	-1	0	2	2	0	2	0	-1	0	2	0	2	0	2
solcap_snp_sl_49645	2	56.891	2	-1	0	2	0	-1	2	2	-1	2	0	0	2	2	2	0	0	0	2	2	0	0	2	0	0	2	2	0	2	2	-1	2	0	-1	0	2	2	-1	2	0	-1	0	2	0	2	0	2
solcap_snp_sl_49664	2	57.2533	2	-1	0	2	0	-1	2	2	-1	2	0	0	2	2	2	0	0	0	2	2	0	0	2	0	0	2	2	0	2	2	-1	2	0	-1	2	2	2	-1	2	0	-1	0	2	0	2	0	2
solcap_snp_sl_49669	2	57.613	2	-1	0	2	0	-1	2	2	-1	2	0	0	2	2	2	0	0	0	2	2	0	0	2	0	0	2	2	0	2	2	-1	2	0	-1	2	0	2	-1	2	0	-1	0	2	0	2	0	2
CL015741-0547	2	59.483	2	-1	0	2	0	-1	2	2	-1	2	0	0	2	2	2	0	0	0	2	2	0	0	2	0	0	2	2	0	2	2	-1	0	0	-1	2	0	2	0	2	0	-1	0	2	0	2	0	2
solcap_snp_sl_49786	2	59.9335	2	-1	0	2	0	-1	2	2	-1	2	0	0	2	2	2	0	0	0	2	2	0	0	2	0	0	2	2	0	2	2	-1	0	0	-1	2	0	2	0	2	0	-1	0	2	0	2	0	2
SGN-U584914_snp1830	2	60.384	2	-1	0	2	0	-1	2	2	-1	2	0	0	2	2	2	0	0	0	2	2	0	0	2	0	0	2	2	0	2	2	-1	0	0	-1	2	0	2	0	2	0	-1	0	2	0	2	0	2
solcap_snp_sl_29891	2	61.3015	2	-1	0	2	0	0	2	2	-1	2	0	0	2	2	2	0	0	0	2	2	0	0	2	0	0	2	2	0	2	-1	-1	0	0	-1	2	0	2	0	2	2	-1	0	0	0	2	0	2
SGN-U586520_snp61163	2	61.752	2	-1	0	2	0	0	2	2	-1	2	0	0	2	2	2	0	0	0	2	2	0	0	2	0	0	2	2	0	2	-1	-1	0	0	-1	2	0	2	0	2	2	-1	0	0	0	2	0	2
SL10390_312	2	62.6449	2	-1	0	2	0	0	2	2	-1	2	0	0	2	2	2	0	0	0	2	2	0	0	2	0	0	2	2	0	2	-1	-1	0	0	-1	2	0	2	0	2	2	-1	0	0	0	2	0	2
CL000175-0403	2	63.9966	2	-1	0	2	0	0	2	2	-1	2	0	0	2	2	2	0	0	0	2	2	0	0	2	0	0	2	2	0	2	-1	-1	0	0	-1	2	0	2	0	2	2	-1	0	0	0	2	0	2
solcap_snp_sl_49964	2	64.3589	2	-1	0	2	0	0	2	2	-1	2	0	0	2	2	2	0	0	0	2	2	0	0	2	0	0	2	2	0	2	-1	-1	0	0	-1	2	0	2	0	2	2	-1	0	0	0	2	0	2
solcap_snp_sl_49965	2	64.8054	2	-1	0	2	0	0	2	2	-1	2	0	0	2	2	2	0	0	0	2	2	0	0	2	0	0	2	2	0	2	-1	-1	0	0	-1	2	0	2	0	2	2	-1	0	0	0	2	0	2
SGN-U589573_snp49325	2	65.2641	2	-1	0	2	0	0	0	2	-1	2	0	0	2	2	2	0	0	0	2	2	0	0	2	0	0	2	2	0	2	-1	0	0	0	2	2	0	2	0	2	2	-1	0	0	0	2	0	2
solcap_snp_sl_50004	2	66.1988	2	-1	0	2	-1	0	0	2	-1	2	0	0	2	2	2	0	0	0	2	2	0	0	2	0	0	2	2	0	2	-1	-1	0	0	2	2	0	2	0	2	2	-1	0	-1	0	2	0	2
solcap_snp_sl_17161	2	67.1163	2	-1	0	2	-1	0	0	2	-1	0	0	0	2	2	2	0	0	0	2	2	0	0	2	0	0	2	2	0	2	-1	-1	0	0	0	2	0	2	0	2	2	-1	0	-1	0	2	0	2
SGN-U568700_snp42664	2	67.8626	2	-1	0	2	-1	0	0	2	-1	0	0	0	2	2	2	0	0	0	2	2	0	0	2	0	0	2	2	0	2	-1	-1	0	0	-1	2	0	2	0	2	2	-1	0	-1	0	2	0	2
CL015100-0473	2	68.6034	2	-1	0	2	-1	0	0	2	-1	0	0	0	2	2	2	0	0	0	2	2	0	0	2	0	0	2	2	0	2	-1	0	0	0	-1	2	0	2	0	2	2	-1	0	-1	0	2	0	2
SGNU602949_snp105683	2	69.3554	2	-1	0	2	-1	0	0	2	-1	0	0	0	2	2	0	0	0	0	2	2	0	0	2	0	0	2	2	0	2	-1	-1	0	0	-1	2	0	2	0	2	2	2	0	-1	0	2	0	2
CT232_snp229	2	70.0961	2	-1	0	2	-1	0	0	2	-1	0	0	0	2	2	0	0	0	0	2	2	0	2	2	0	0	2	2	0	2	-1	-1	0	0	-1	2	0	2	0	2	2	2	0	-1	0	2	0	2
solcap_snp_sl_42471	2	70.617	2	-1	0	-1	-1	0	0	2	-1	0	0	0	-1	2	0	0	0	0	-1	-1	0	-1	-1	0	0	-1	-1	0	2	-1	-1	0	0	-1	2	0	2	0	2	2	-1	0	-1	0	-1	0	2
solcap_snp_sl_42463	2	72.2133	2	-1	0	2	-1	0	2	2	-1	0	0	0	2	2	0	0	0	0	2	2	0	2	2	0	0	-1	2	0	2	-1	0	0	0	-1	2	0	2	0	2	2	2	0	-1	0	2	0	2
solcap_snp_sl_42453	2	72.5864	2	-1	0	2	-1	0	2	2	-1	0	0	0	2	2	0	0	0	0	2	2	0	2	2	0	0	-1	2	0	2	-1	-1	0	0	-1	2	0	2	0	2	2	2	0	-1	0	2	0	2
solcap_snp_sl_42441	2	72.9541	2	-1	0	2	-1	0	2	2	-1	0	0	0	2	2	0	0	0	0	2	2	0	2	2	0	0	-1	2	0	2	-1	-1	0	0	-1	2	0	2	0	2	2	2	0	-1	0	2	0	2
solcap_snp_sl_42346	2	74.8634	2	-1	0	2	-1	2	2	2	-1	0	0	0	2	2	0	2	0	0	2	2	0	2	2	0	0	2	2	0	2	-1	0	0	0	2	2	0	2	0	2	2	2	0	-1	0	2	0	2
solcap_snp_sl_50166	2	75.5934	2	-1	0	2	2	2	2	2	-1	0	0	0	2	2	0	2	0	0	2	2	0	2	2	0	0	2	2	0	2	-1	-1	0	0	2	2	0	2	0	2	2	2	0	-1	0	2	0	2
solcap_snp_sl_29920	2	75.948	2	-1	0	2	2	2	2	2	-1	0	0	0	2	2	0	2	0	0	2	2	0	2	2	0	0	2	2	0	2	-1	-1	0	0	2	2	0	2	0	2	2	2	0	-1	2	2	0	2
CL015139-0364	2	76.9382	2	-1	-1	2	2	2	2	2	-1	0	0	-1	2	2	0	2	0	-1	2	2	0	2	2	-1	-1	2	2	-1	2	-1	-1	0	-1	2	2	-1	2	-1	2	2	2	-1	2	2	2	0	2
solcap_snp_sl_50060	2	77.9384	2	-1	0	2	2	2	2	2	-1	0	0	0	2	2	0	-1	0	0	2	2	0	2	2	0	0	2	2	0	2	-1	-1	0	0	2	2	0	2	0	2	2	2	0	2	2	2	0	2
solcap_snp_sl_50058	2	78.3848	2	-1	0	2	2	2	2	2	-1	0	0	0	2	2	0	-1	0	0	2	2	0	2	2	0	0	2	2	0	2	-1	-1	0	0	2	2	0	2	0	2	2	2	0	2	2	2	0	2
solcap_snp_sl_36297	2	81.7553	2	-1	0	2	2	2	2	2	0	0	0	0	2	2	0	-1	0	0	2	2	0	2	2	0	0	2	2	0	0	-1	-1	0	0	2	2	0	2	0	2	2	-1	0	2	2	2	0	2
solcap_snp_sl_67361	2	82.2017	2	-1	0	2	2	2	2	2	0	0	0	0	0	2	0	-1	0	0	-1	2	0	2	2	0	0	-1	2	0	0	-1	-1	0	0	2	2	0	2	0	2	2	-1	0	2	2	2	0	2
solcap_snp_sl_36287	2	82.5563	2	-1	0	2	2	2	2	2	0	0	0	0	0	2	0	-1	0	0	-1	2	0	2	2	0	0	-1	2	0	0	-1	-1	0	0	2	2	0	2	0	2	2	-1	0	2	2	2	0	2
SGN-U569505_snp29744	2	83.4493	2	-1	0	0	2	2	2	2	0	0	0	0	0	2	0	-1	0	0	-1	2	0	2	2	0	0	-1	2	0	0	0	0	0	0	2	2	0	2	0	2	2	-1	0	2	2	2	0	2
solcap_snp_sl_36273	2	84.3422	2	-1	0	0	2	2	2	2	0	0	0	0	0	2	2	-1	0	0	-1	2	0	2	2	0	0	-1	2	0	0	0	0	0	0	2	2	0	2	0	2	2	-1	0	2	2	2	0	2
solcap_snp_sl_67198	2	85.2432	2	-1	2	0	2	2	2	2	0	0	0	0	0	2	2	-1	0	0	-1	2	0	2	2	0	0	-1	2	0	0	-1	0	0	0	2	2	2	2	0	2	2	-1	0	2	2	2	0	2
solcap_snp_sl_67183	2	86.1693	2	-1	-1	0	2	2	2	2	0	0	0	0	0	2	2	-1	0	0	-1	2	0	2	2	0	0	-1	2	0	0	-1	-1	0	0	2	2	2	2	0	2	2	-1	0	2	2	2	0	2
solcap_snp_sl_67138	2	87.5847	2	-1	-1	0	-1	2	2	2	-1	0	0	0	0	2	2	-1	0	0	-1	2	0	2	2	0	0	-1	2	0	0	-1	-1	0	0	2	2	2	2	0	2	2	-1	0	2	2	2	0	2
solcap_snp_sl_36232	2	90.2388	2	-1	-1	0	-1	2	2	2	-1	0	0	0	0	2	2	2	0	0	-1	2	0	2	2	0	0	-1	2	0	0	-1	-1	0	0	2	2	2	2	0	2	0	-1	0	0	2	2	0	2
ABA1_Promoter_SNP1	2	90.9687	2	-1	-1	0	-1	2	2	2	-1	0	0	0	0	2	2	2	0	0	-1	2	0	2	2	0	0	-1	2	0	0	-1	-1	0	0	2	2	2	2	0	2	0	-1	0	0	2	2	0	2
solcap_snp_sl_67017	2	91.8863	2	-1	-1	0	-1	2	2	2	2	0	0	0	2	2	2	2	0	0	-1	2	0	2	2	0	0	-1	2	0	0	-1	-1	0	0	2	2	2	2	0	2	0	-1	0	0	2	2	0	2
solcap_snp_sl_66953	2	92.3536	2	-1	-1	0	0	2	2	2	2	0	0	0	2	2	2	2	0	0	-1	2	0	2	2	0	0	-1	2	0	0	-1	-1	0	0	2	2	2	2	0	2	0	-1	0	0	2	2	0	2
solcap_snp_sl_66951	2	93.7825	2	-1	-1	0	0	2	2	2	2	0	0	0	2	2	2	2	0	0	-1	2	0	2	2	0	0	-1	2	0	0	-1	-1	0	0	2	2	2	2	0	2	0	-1	0	0	2	2	0	2
solcap_snp_sl_36202	2	94.233	2	-1	-1	0	0	2	2	2	2	0	0	0	2	2	2	2	0	0	-1	2	0	2	2	0	0	-1	2	0	0	-1	-1	0	0	2	2	2	2	-1	2	0	-1	0	0	2	2	0	2
solcap_snp_sl_66904	2	96.0857	2	-1	-1	0	0	2	2	2	2	0	0	0	2	2	2	2	0	0	-1	2	0	2	2	0	0	-1	2	0	0	-1	-1	0	0	2	2	2	2	-1	2	0	-1	0	0	2	2	0	2
solcap_snp_sl_66878	2	97.9047	2	-1	-1	0	0	2	2	2	2	0	0	0	2	2	2	2	0	0	-1	2	0	2	2	0	0	-1	2	0	0	-1	-1	0	0	2	2	2	2	-1	2	0	-1	0	0	2	2	0	2
solcap_snp_sl_21867	2	98.3551	2	-1	-1	0	0	2	2	2	2	0	0	0	2	2	2	2	0	0	-1	2	0	2	2	0	0	-1	2	0	0	2	-1	0	0	2	2	2	2	-1	2	0	-1	0	0	2	2	0	2
solcap_snp_sl_21866	2	99.7444	2	-1	-1	0	0	2	2	2	2	0	0	0	2	2	2	2	0	0	-1	2	0	2	2	0	0	-1	2	0	0	2	-1	0	0	2	2	2	2	-1	2	0	-1	0	0	2	2	0	2
solcap_snp_sl_36189	2	102.605	2	-1	-1	0	0	2	2	2	2	0	0	0	2	2	2	2	0	0	-1	2	0	2	2	0	0	-1	2	0	0	2	-1	0	0	2	2	2	2	-1	2	0	-1	0	0	2	2	0	2
solcap_snp_sl_67551	2	105.438	2	-1	-1	0	0	2	2	2	2	0	0	0	2	2	2	2	0	0	-1	2	0	2	0	0	0	-1	2	0	0	-1	-1	0	0	2	0	2	2	-1	2	0	-1	0	0	2	-1	2	2
solcap_snp_sl_58490	2	105.888	2	-1	-1	0	0	2	2	2	2	0	0	0	2	2	2	2	0	0	-1	2	0	2	0	0	0	-1	2	0	0	-1	-1	0	0	2	0	2	2	-1	2	0	-1	0	0	2	-1	2	2
solcap_snp_sl_58462	2	107.265	2	-1	-1	0	0	2	2	2	2	0	0	0	2	2	2	2	0	0	-1	2	0	2	0	0	0	-1	2	0	0	-1	-1	0	0	2	0	2	2	-1	2	0	-1	0	0	2	-1	2	2
solcap_snp_sl_58447	2	107.619	2	-1	-1	0	0	2	2	2	2	0	0	0	2	2	2	2	0	0	-1	2	0	2	0	0	0	-1	2	0	0	-1	-1	0	0	2	0	2	2	-1	2	0	-1	0	0	2	-1	2	2
solcap_snp_sl_20052	2	107.974	2	-1	-1	0	0	2	2	2	2	0	0	0	2	2	2	2	0	0	-1	2	0	2	0	0	0	-1	2	0	0	-1	-1	0	0	2	0	2	2	-1	2	0	-1	0	0	2	-1	2	2
solcap_snp_sl_32389	2	108.336	2	-1	-1	0	0	2	2	2	2	0	0	0	2	2	2	2	0	0	-1	2	0	2	0	0	0	-1	2	0	0	-1	-1	0	0	2	0	2	2	-1	2	0	-1	0	0	2	-1	2	2
solcap_snp_sl_48037	2	108.694	2	-1	-1	0	0	2	2	2	2	0	0	0	2	2	2	2	0	0	-1	2	0	2	0	0	0	-1	2	0	0	-1	0	0	0	2	0	2	2	-1	2	0	-1	0	0	0	2	2	2
solcap_snp_sl_47977	2	110.07	2	-1	-1	0	-1	2	2	2	-1	0	0	0	2	2	2	2	0	-1	-1	2	0	2	0	0	0	-1	2	0	0	-1	-1	0	0	-1	0	2	2	-1	-1	0	-1	0	0	0	-1	2	2
solcap_snp_sl_47942	2	111.923	2	-1	-1	0	0	2	2	2	2	0	0	0	2	2	2	2	0	0	-1	2	0	2	0	0	0	-1	2	0	0	-1	0	0	0	2	0	2	2	-1	2	0	-1	0	0	0	2	2	2
CL017391-0390	2	113.828	2	-1	-1	0	0	2	2	2	2	0	0	0	2	2	2	2	0	0	-1	2	0	2	0	0	0	-1	2	0	0	-1	-1	0	0	2	0	2	2	-1	2	0	-1	0	0	0	2	2	2
solcap_snp_sl_47897	2	114.772	2	-1	-1	0	0	2	2	2	2	0	0	0	2	2	2	2	0	0	-1	2	0	2	0	0	0	-1	2	0	0	-1	-1	0	0	2	0	2	2	-1	2	0	-1	0	0	0	2	2	2
solcap_snp_sl_63048	3	0	0	0	2	0	0	2	0	0	0	-1	2	2	0	0	0	0	0	-1	2	2	2	2	0	0	0	-1	2	0	0	2	-1	2	0	2	0	0	0	2	2	2	-1	0	2	0	-1	2	2
CL016802-0675	3	0.4464	0	0	2	0	0	2	0	0	0	-1	2	2	0	0	0	0	0	-1	2	2	2	2	0	0	0	-1	2	0	0	2	-1	2	0	2	0	0	0	2	2	2	-1	0	2	0	-1	2	2
CL017080-0223	3	0.8929	0	0	2	0	0	2	0	0	0	-1	2	2	0	0	0	0	0	-1	2	2	2	2	0	0	0	-1	2	0	0	2	-1	2	0	2	0	0	0	2	2	2	-1	0	2	0	-1	2	2
solcap_snp_sl_63167	3	2.3531	0	0	2	0	0	2	0	0	0	-1	2	2	0	0	0	0	0	-1	2	2	2	2	0	0	0	-1	2	0	0	2	-1	2	0	2	0	0	0	2	2	2	-1	0	2	0	-1	2	2
solcap_snp_sl_63184	3	3.0624	0	0	2	0	0	2	0	0	0	-1	2	2	0	0	0	0	0	-1	2	2	2	2	0	0	0	2	2	0	0	2	-1	2	0	2	0	0	0	2	2	2	-1	0	2	0	2	2	2
solcap_snp_sl_9663	3	3.4096	0	-1	2	0	0	2	0	0	0	-1	2	2	0	0	0	0	0	-1	2	2	2	2	0	0	0	2	2	0	0	2	-1	2	2	2	0	0	0	2	2	2	-1	0	2	0	2	2	2
solcap_snp_sl_21215	3	4.3443	0	-1	0	0	0	2	0	0	-1	2	2	2	0	0	0	0	0	-1	2	2	2	0	0	0	0	2	2	0	0	2	-1	2	2	-1	0	0	0	2	2	2	-1	0	2	0	2	2	2
solcap_snp_sl_9666	3	4.8031	0	-1	0	0	0	2	0	0	-1	2	2	2	0	0	0	0	0	-1	2	2	2	0	0	0	0	2	2	0	0	2	-1	2	2	-1	0	0	0	2	2	2	-1	0	2	0	2	2	2
solcap_snp_sl_63240	3	5.2793	0	-1	0	0	0	2	0	0	-1	2	2	2	0	0	0	0	0	-1	2	2	2	0	0	0	0	2	2	0	0	2	-1	2	2	2	0	0	0	2	2	2	-1	0	2	0	2	2	2
solcap_snp_sl_9681	3	6.2409	0	-1	0	0	0	2	0	0	-1	2	2	2	0	0	0	0	2	-1	2	2	2	0	0	0	0	2	2	0	0	2	-1	2	2	2	0	0	0	2	2	2	-1	0	2	0	2	2	2
solcap_snp_sl_63273	3	7.1844	0	-1	0	0	0	2	0	0	-1	2	2	2	0	0	0	0	2	-1	2	2	2	0	2	0	0	2	2	0	0	2	-1	2	2	2	0	0	0	2	2	2	-1	0	2	0	2	2	2
solcap_snp_sl_63290	3	9.1272	0	-1	0	0	0	2	0	0	-1	2	2	2	0	0	0	2	2	-1	2	2	2	0	2	0	0	2	2	0	0	2	-1	2	2	2	0	0	0	2	2	2	-1	0	2	0	2	2	0
solcap_snp_sl_63305	3	13.1764	0	-1	0	0	0	2	0	0	-1	2	2	2	0	0	0	2	2	-1	2	0	2	0	2	0	0	2	2	0	0	2	-1	2	2	2	0	0	0	2	0	2	-1	0	2	0	2	2	0
solcap_snp_sl_63356	3	15.0464	0	2	0	0	0	2	0	0	-1	2	2	2	0	0	0	2	2	-1	2	0	2	0	2	0	0	-1	2	0	0	2	-1	2	2	2	0	0	0	2	0	2	0	0	2	0	2	2	0
solcap_snp_sl_63377	3	16.4229	0	-1	0	0	0	2	2	0	2	2	0	2	0	0	0	2	2	-1	2	0	2	0	2	0	0	-1	2	0	0	2	-1	2	2	2	0	0	0	2	0	2	0	0	2	0	2	2	0
solcap_snp_sl_15320	3	17.7869	0	-1	0	0	0	2	2	0	2	2	0	2	0	0	0	2	2	-1	2	0	2	0	2	0	0	-1	2	0	0	2	-1	2	2	2	0	0	0	2	0	2	0	0	2	0	2	0	0
CL017009-0461	3	18.2415	0	-1	0	0	0	2	2	0	2	2	0	2	0	0	0	2	2	-1	2	0	2	0	2	0	0	2	2	0	0	2	-1	2	2	2	0	0	0	2	0	2	0	0	2	0	2	0	0
solcap_snp_sl_63452	3	20.1115	0	-1	0	0	0	2	2	0	2	2	0	2	0	2	0	2	2	-1	2	0	2	0	2	0	0	-1	0	0	0	2	-1	2	2	-1	0	0	0	2	0	2	0	0	2	0	2	0	0
solcap_snp_sl_14353	3	20.831	0	-1	0	0	0	-1	2	0	2	2	0	2	0	2	0	2	2	0	2	2	2	0	2	0	0	-1	0	0	0	2	-1	2	2	-1	0	0	0	-1	0	2	0	0	2	0	2	0	0
solcap_snp_sl_55088	3	23.465	0	-1	0	0	0	-1	2	0	2	2	0	0	0	2	0	2	2	0	2	2	2	0	2	0	0	-1	0	0	0	2	-1	2	2	2	0	0	0	-1	0	2	0	0	2	-1	2	0	0
solcap_snp_sl_55037	3	24.5443	0	-1	0	0	0	-1	2	0	2	2	0	0	0	2	0	2	2	0	2	2	2	0	2	0	0	-1	0	0	0	2	-1	2	2	2	0	0	0	-1	0	2	0	0	2	0	2	0	0
solcap_snp_sl_31826	3	25.4878	-1	-1	0	0	0	2	2	-1	2	2	-1	0	0	2	-1	2	2	0	2	2	2	0	2	0	0	2	0	0	-1	2	-1	2	2	2	-1	0	-1	-1	-1	-1	0	0	2	0	2	-1	-1
solcap_snp_sl_19509	3	28.8583	0	-1	0	0	0	2	2	0	2	2	0	0	0	2	0	2	2	0	2	2	2	0	2	0	0	-1	0	0	0	-1	-1	2	2	2	0	2	0	-1	0	0	0	0	0	0	2	0	0
solcap_snp_sl_19508	3	29.2055	0	-1	0	0	0	2	2	0	2	2	0	0	0	2	0	2	2	0	2	2	2	0	2	0	0	-1	0	0	0	-1	-1	2	2	2	0	2	0	-1	0	0	0	0	0	0	2	0	0
solcap_snp_sl_1599	3	31.0311	0	-1	0	0	0	2	2	0	-1	2	0	0	0	2	0	2	2	0	2	0	2	0	2	0	0	-1	0	0	0	-1	-1	2	2	2	0	2	0	-1	0	0	-1	0	0	0	2	0	0
solcap_snp_sl_41353	3	31.3908	0	-1	0	0	0	2	2	0	-1	2	0	0	0	2	0	2	2	0	2	0	2	0	2	0	0	-1	0	0	0	-1	-1	2	2	2	0	2	0	-1	0	0	-1	0	0	0	2	0	0
solcap_snp_sl_41379	3	31.748	0	-1	0	0	0	2	2	0	-1	2	0	0	0	2	0	2	2	0	2	0	2	0	2	0	0	-1	0	0	0	-1	-1	2	2	2	0	2	0	-1	0	0	-1	0	0	0	2	0	0
solcap_snp_sl_41389	3	32.8351	0	-1	0	0	0	2	2	0	-1	2	0	0	0	2	0	2	2	0	2	0	2	0	2	0	0	-1	0	0	0	-1	-1	2	2	2	0	2	0	-1	0	0	-1	0	0	0	-1	0	0
solcap_snp_sl_23196	3	34.6742	0	0	0	0	0	2	2	0	-1	2	0	0	0	2	0	2	2	0	2	0	2	0	2	0	0	-1	0	0	0	-1	-1	2	2	-1	0	2	0	-1	0	0	-1	0	0	0	-1	0	0
solcap_snp_sl_27151	3	35.0263	0	0	0	0	0	2	2	0	-1	2	0	0	0	2	0	2	2	0	2	0	2	0	2	0	0	-1	0	0	0	-1	-1	2	2	2	0	2	0	-1	2	0	-1	0	0	0	-1	0	0
solcap_snp_sl_26291	3	35.9355	0	0	0	0	0	2	2	0	-1	2	0	0	0	2	0	2	2	0	2	0	2	0	2	0	0	-1	0	0	0	-1	-1	2	2	2	0	2	0	-1	0	0	-1	0	0	0	-1	0	0
solcap_snp_sl_16433	3	36.39	0	0	0	0	0	2	2	0	-1	2	0	0	0	2	0	2	2	0	2	0	2	0	2	0	0	-1	0	0	0	-1	-1	2	2	-1	0	2	0	-1	0	0	-1	0	0	0	-1	0	0
solcap_snp_sl_26315	3	37.291	0	0	0	0	0	2	2	0	-1	2	0	0	0	2	0	2	2	0	2	0	2	0	2	0	0	-1	0	0	0	-1	-1	2	2	2	0	2	0	-1	0	0	-1	0	0	0	-1	0	0
solcap_snp_sl_26323	3	38.6427	0	0	0	0	0	2	2	0	-1	2	0	0	0	2	0	2	2	0	2	0	2	0	2	2	0	-1	0	0	0	-1	-1	2	2	2	0	2	0	-1	0	0	-1	0	0	0	-1	0	0
SGN-U573440_snp365	3	39.3674	0	0	0	0	-1	2	0	0	-1	2	0	0	0	2	0	2	2	0	2	0	2	0	2	2	0	-1	0	0	0	-1	-1	2	2	-1	0	2	0	-1	0	-1	-1	0	0	0	-1	0	0
solcap_snp_sl_26366	3	39.7271	0	0	0	0	-1	2	0	0	0	2	0	0	0	2	0	2	2	0	2	0	2	0	2	2	0	-1	0	0	0	0	0	2	2	-1	0	2	0	-1	0	-1	-1	0	0	-1	0	0	0
solcap_snp_sl_30084	3	40.4518	0	0	0	0	-1	2	0	0	0	2	0	0	0	2	0	2	2	-1	2	0	2	0	2	2	0	-1	0	0	0	0	-1	2	0	-1	0	2	0	-1	0	0	-1	0	0	-1	0	0	0
solcap_snp_sl_50341	3	40.8115	0	0	0	0	-1	2	0	0	-1	2	0	0	0	2	0	2	2	-1	2	0	2	0	2	2	0	-1	0	0	0	0	-1	2	0	-1	0	2	0	-1	0	0	-1	0	0	-1	-1	0	0
solcap_snp_sl_28577	3	41.1765	0	0	0	0	-1	2	0	0	0	2	0	0	0	2	0	2	0	-1	2	0	2	0	2	2	0	-1	0	0	0	0	-1	2	0	-1	0	2	0	-1	0	0	-1	0	0	-1	-1	0	0
solcap_snp_sl_30631	3	41.5388	0	0	0	0	-1	2	0	0	0	2	0	0	0	2	0	2	0	-1	2	0	2	0	2	2	0	-1	0	0	0	0	-1	2	0	-1	0	2	0	-1	0	0	-1	0	0	-1	-1	0	0
solcap_snp_sl_30657	3	41.9011	0	0	0	0	-1	2	0	0	0	2	0	0	0	2	0	2	0	-1	2	0	2	0	2	2	0	-1	0	0	0	0	-1	2	0	-1	0	2	0	-1	0	-1	-1	0	0	-1	-1	0	0
solcap_snp_sl_30678	3	42.3516	0	0	0	0	-1	2	0	0	0	2	0	0	0	2	0	2	0	-1	2	0	2	0	2	2	0	-1	0	0	0	0	-1	2	0	-1	0	2	0	-1	0	-1	-1	0	0	-1	-1	0	0
solcap_snp_sl_18943	3	43.2691	0	0	0	0	-1	2	0	0	0	2	0	0	0	2	0	2	2	-1	2	0	2	0	2	2	0	-1	0	0	0	0	-1	0	0	-1	0	2	0	0	0	-1	-1	0	0	-1	2	0	0
solcap_snp_sl_30776	3	43.6289	0	0	0	0	-1	2	0	0	-1	2	0	0	0	2	0	2	2	-1	2	0	2	0	2	2	0	-1	0	0	0	0	-1	0	0	-1	0	2	0	0	0	-1	-1	0	0	-1	2	0	0
solcap_snp_sl_18949	3	43.9886	0	0	0	0	-1	2	0	0	-1	2	0	0	0	2	0	2	2	-1	2	0	2	0	2	2	0	-1	0	0	0	0	-1	0	0	-1	0	2	0	0	0	-1	-1	0	0	-1	2	0	0
SL10910_315	3	44.3509	0	0	0	0	-1	2	0	0	0	2	0	0	0	2	0	2	2	-1	2	0	2	0	2	2	0	-1	0	0	0	0	-1	0	0	-1	0	2	0	0	0	-1	-1	0	0	-1	2	0	0
solcap_snp_sl_30825	3	47.0049	0	0	0	0	-1	2	0	0	0	2	0	0	0	2	0	2	2	-1	2	0	2	0	0	2	0	-1	0	0	0	0	-1	0	2	-1	0	2	0	-1	0	-1	-1	0	0	0	2	0	0
solcap_snp_sl_30827	3	47.3521	0	0	0	0	-1	2	0	0	0	2	0	0	0	2	0	2	2	-1	2	0	2	0	0	2	0	-1	0	0	0	0	-1	0	2	-1	0	2	0	-1	0	-1	-1	0	0	0	2	0	0
solcap_snp_sl_30911	3	47.7688	0	0	0	0	-1	-1	0	0	0	-1	0	0	0	-1	0	-1	-1	-1	2	0	-1	0	0	2	0	-1	0	0	0	0	-1	0	2	-1	0	2	0	-1	0	-1	-1	0	0	-1	2	0	0
solcap_snp_sl_5722	3	48.6092	0	0	0	0	-1	2	0	0	0	2	0	0	0	2	0	2	2	-1	2	0	2	0	0	2	0	-1	0	0	0	0	0	0	2	-1	0	2	0	-1	0	-1	-1	0	0	-1	2	0	0
solcap_snp_sl_30862	3	49.6964	0	-1	0	0	-1	2	0	0	0	2	0	0	0	2	0	2	2	-1	2	0	2	0	2	2	0	-1	0	0	0	0	-1	0	2	2	0	2	0	-1	0	-1	-1	0	0	-1	2	0	0
solcap_snp_sl_18981	3	50.4107	0	-1	0	0	-1	2	0	0	-1	2	0	0	0	2	0	2	2	-1	2	0	2	0	2	2	0	-1	0	0	0	0	-1	0	2	-1	0	2	0	-1	0	-1	-1	0	0	-1	2	0	0
solcap_snp_sl_30840	3	50.7579	0	-1	0	0	-1	2	0	0	-1	2	0	0	0	2	0	2	2	-1	2	0	2	0	2	2	0	2	0	0	0	0	-1	0	2	2	0	2	0	-1	0	-1	-1	0	0	-1	2	0	0
solcap_snp_sl_30833	3	52.2076	0	-1	0	0	-1	2	0	0	0	2	0	0	0	2	0	2	2	-1	2	0	2	0	2	2	0	-1	0	0	0	0	-1	0	2	2	0	2	0	-1	0	-1	-1	0	0	2	2	0	0
SL10736_542	3	52.5573	0	-1	0	0	-1	2	0	0	0	2	0	0	0	2	0	2	2	-1	2	0	2	0	2	2	0	-1	0	0	0	0	-1	0	2	2	0	2	0	-1	0	-1	-1	0	0	2	2	0	0
solcap_snp_sl_65758	3	53.6444	0	-1	0	0	-1	2	0	0	0	2	0	0	0	2	0	2	2	-1	2	0	2	0	2	2	0	2	0	0	0	0	-1	0	2	-1	0	2	0	-1	0	-1	-1	0	0	2	2	0	0
solcap_snp_sl_35413	3	54.9721	0	-1	0	0	-1	2	0	0	-1	2	0	0	2	2	0	2	0	2	2	0	2	0	2	2	0	-1	0	0	0	0	-1	0	2	2	0	2	0	-1	0	-1	-1	0	0	2	2	0	0
solcap_snp_sl_35443	3	55.8572	0	-1	0	0	-1	2	0	0	0	2	0	0	2	2	0	2	0	2	2	0	2	0	2	2	0	-1	0	0	0	0	-1	0	2	2	0	2	0	-1	0	-1	-1	0	0	2	2	0	0
solcap_snp_sl_21682	3	56.2169	0	-1	0	0	-1	2	0	0	0	2	0	0	2	2	0	2	0	2	2	0	2	0	2	2	0	-1	0	0	0	0	-1	0	2	2	0	2	0	-1	2	-1	-1	0	0	2	2	0	0
solcap_snp_sl_21694	3	59.2977	0	-1	0	0	-1	2	0	0	0	2	0	0	2	2	0	2	0	-1	2	0	2	0	2	2	0	-1	0	0	0	0	-1	0	2	2	0	2	0	-1	0	-1	-1	0	0	2	-1	0	2
solcap_snp_sl_35619	3	59.6574	0	-1	0	0	-1	2	0	0	0	2	0	0	2	2	0	2	0	-1	2	0	2	0	2	2	0	-1	0	0	0	0	-1	0	2	2	0	2	0	-1	0	-1	-1	0	0	2	-1	0	2
solcap_snp_sl_35638	3	60.7687	0	-1	0	0	0	2	0	0	-1	2	0	0	2	2	0	2	0	-1	2	0	2	0	2	2	0	-1	0	2	0	0	-1	0	2	2	0	2	0	-1	0	-1	-1	0	0	2	-1	0	2
solcap_snp_sl_35650	3	61.1998	0	-1	0	0	0	2	0	0	-1	2	0	0	2	2	0	2	0	-1	2	0	2	0	2	2	0	-1	0	2	0	0	-1	0	2	-1	0	2	0	-1	0	-1	-1	0	0	2	-1	0	2
solcap_snp_sl_35697	3	62.3236	2	-1	0	0	0	-1	0	0	-1	-1	0	0	2	-1	0	-1	0	-1	2	0	-1	0	2	0	0	-1	0	2	0	0	-1	0	2	2	0	2	0	-1	0	-1	-1	0	0	2	0	0	-1
solcap_snp_sl_19654	3	62.7823	0	-1	0	0	0	2	0	0	-1	-1	0	0	2	2	0	2	0	-1	2	0	2	0	2	0	0	-1	0	2	0	0	-1	0	2	2	0	2	0	0	0	2	-1	0	0	2	0	0	2
solcap_snp_sl_55754	3	63.5176	0	-1	0	0	0	-1	0	0	-1	2	0	0	2	2	0	2	0	-1	2	0	2	0	2	0	0	-1	0	2	0	0	-1	0	2	2	0	2	0	0	0	2	-1	0	0	2	0	0	2
solcap_snp_sl_19643	3	63.8826	0	-1	0	0	0	-1	0	0	-1	2	0	0	2	2	0	2	0	-1	2	0	2	0	2	-1	0	-1	0	2	0	0	-1	0	2	-1	0	2	0	0	0	2	-1	0	0	2	0	0	2
solcap_snp_sl_14714	3	64.6126	0	-1	0	0	0	-1	0	0	-1	2	0	0	2	2	0	2	0	-1	0	0	2	0	2	2	0	-1	0	2	0	0	-1	0	2	2	0	2	0	0	0	2	-1	0	2	2	0	0	2
solcap_snp_sl_58614	3	65.0551	0	-1	0	0	0	2	0	0	-1	2	2	0	2	2	0	2	0	-1	0	0	2	0	2	2	0	-1	0	2	0	-1	-1	0	2	2	0	2	0	0	0	2	-1	0	2	2	-1	0	2
solcap_snp_sl_7939	3	65.4937	0	-1	0	0	0	2	0	0	-1	2	2	0	2	2	0	2	0	-1	0	0	2	0	2	2	0	-1	0	2	0	-1	-1	0	2	2	0	2	0	0	0	2	-1	0	2	2	-1	0	2
solcap_snp_sl_58584	3	66.371	0	-1	0	0	0	2	0	0	-1	2	2	0	2	2	0	2	0	-1	0	0	2	0	2	2	0	-1	0	2	0	-1	-1	0	2	2	0	2	0	0	0	2	-1	0	2	2	-1	0	2
solcap_snp_sl_7919	3	67.256	0	-1	0	0	0	2	0	0	-1	2	2	0	2	2	0	2	0	-1	0	0	2	0	2	2	0	-1	0	2	0	-1	-1	2	2	2	0	2	0	0	0	2	-1	2	2	-1	-1	0	2
solcap_snp_sl_7939	3	68.749	0	-1	0	0	0	2	0	0	-1	2	2	0	2	2	0	2	0	-1	0	0	2	0	2	2	0	-1	0	2	0	-1	-1	0	2	2	0	2	0	0	0	2	-1	0	2	2	-1	0	2
solcap_snp_sl_58518	3	69.1994	0	-1	0	0	0	2	0	0	-1	2	2	0	2	2	0	2	0	-1	0	0	2	0	2	2	0	-1	0	2	0	-1	-1	2	2	2	0	2	0	0	0	2	-1	2	2	-1	-1	0	2
solcap_snp_sl_11602	3	69.6624	0	-1	0	0	0	2	0	0	2	2	2	0	2	2	0	2	0	-1	0	0	2	0	2	2	0	-1	0	2	0	2	-1	2	2	-1	0	2	0	0	0	2	-1	2	2	-1	-1	0	2
solcap_snp_sl_9382	3	70.4499	0	-1	0	2	0	2	0	0	-1	2	2	0	2	2	0	2	0	-1	0	0	2	0	2	2	2	-1	0	2	0	2	-1	2	2	2	0	2	0	0	0	2	2	2	2	-1	-1	0	2
solcap_snp_sl_62495	3	70.8175	0	-1	0	2	0	2	0	0	-1	2	2	0	2	2	0	2	0	-1	2	0	2	0	2	2	2	0	0	2	0	2	-1	2	2	2	0	2	0	0	0	2	2	2	2	-1	-1	0	2
solcap_snp_sl_62473	3	71.1879	0	-1	0	2	0	2	0	0	-1	2	2	0	2	2	0	2	0	-1	2	0	2	0	2	2	2	0	0	2	0	2	-1	2	2	2	0	-1	0	0	0	2	2	2	2	-1	-1	0	2
CL016891-0260	3	71.5611	0	-1	0	2	-1	2	0	0	-1	2	2	0	2	2	0	2	0	-1	2	0	2	0	2	2	2	0	0	2	0	2	-1	2	2	2	0	-1	0	0	0	2	2	2	2	-1	-1	0	2
CL015455-0169	3	71.937	0	-1	0	2	-1	2	0	0	-1	2	2	0	2	2	0	2	0	-1	2	0	2	0	2	2	2	0	0	2	0	2	-1	2	2	2	0	-1	0	0	0	2	2	2	2	-1	-1	0	2
CL017416-0406	3	73.1091	0	-1	0	2	-1	2	0	0	-1	2	2	0	2	2	0	2	0	-1	2	0	2	0	2	2	2	0	0	2	0	-1	-1	2	2	2	0	0	0	0	0	2	2	2	2	-1	-1	0	2
SL10909_238	3	73.4879	0	-1	0	2	-1	2	0	0	-1	2	2	0	2	2	0	2	0	-1	2	0	2	0	2	2	2	0	0	2	0	-1	-1	2	2	2	0	0	0	0	0	2	2	2	2	-1	-1	0	2
solcap_snp_sl_62377	3	73.8638	0	-1	0	2	-1	2	0	0	-1	2	2	0	2	2	0	2	0	-1	2	0	2	0	2	2	2	0	0	2	0	-1	-1	2	2	2	0	0	0	0	0	2	2	2	2	-1	-1	0	2
solcap_snp_sl_62362	3	74.6215	0	-1	0	2	-1	2	0	0	-1	2	2	0	2	2	0	2	0	-1	2	0	2	0	2	2	2	0	0	2	0	-1	-1	2	2	2	0	0	0	0	0	2	2	2	2	-1	-1	0	2
solcap_snp_sl_62348	3	75.064	-1	-1	0	2	-1	2	-1	-1	-1	2	2	0	2	2	-1	2	-1	-1	2	0	2	0	2	2	2	0	-1	2	-1	-1	-1	2	2	2	-1	0	2	0	-1	2	2	2	2	2	-1	-1	2
solcap_snp_sl_62336	3	76.4156	0	-1	0	2	-1	2	0	2	-1	2	2	0	2	2	0	2	0	-1	2	0	2	0	2	2	2	0	0	2	0	-1	-1	2	2	2	0	0	2	0	0	0	2	2	2	-1	-1	0	0
SL10450_71	3	77.151	0	-1	0	2	-1	2	0	2	0	2	2	0	2	2	0	2	0	-1	2	0	2	0	2	2	2	0	0	2	0	-1	-1	2	2	2	0	0	2	0	0	0	2	2	2	-1	-1	0	0
solcap_snp_sl_62245	3	77.8757	0	-1	0	2	-1	2	0	2	0	2	2	0	2	2	0	2	0	-1	2	0	2	0	2	2	2	0	0	2	0	-1	-1	2	2	2	0	0	2	0	0	0	2	2	2	-1	-1	0	0
solcap_snp_sl_9298	3	78.2328	0	-1	0	2	-1	2	0	2	0	2	2	0	2	2	0	2	0	-1	2	0	2	0	2	2	2	0	0	2	0	-1	-1	2	2	2	0	0	2	0	0	0	2	2	2	-1	-1	0	0
solcap_snp_sl_62180	3	78.9523	0	-1	0	2	-1	2	0	0	0	2	2	0	2	2	0	2	0	-1	2	0	2	0	2	2	2	0	0	2	0	-1	-1	2	2	2	0	0	2	0	0	0	2	2	2	-1	-1	0	0
solcap_snp_sl_62120	3	79.6931	0	-1	0	2	-1	2	0	0	-1	2	2	0	2	2	0	2	0	-1	2	0	2	0	2	2	2	-1	2	2	0	-1	-1	2	2	2	0	0	2	0	2	0	2	2	2	-1	-1	0	0
solcap_snp_sl_34196	3	80.0607	0	-1	0	2	-1	2	0	0	-1	2	2	0	2	2	0	2	0	-1	2	0	2	0	2	2	2	-1	2	2	0	-1	-1	2	2	2	0	0	2	0	2	0	2	2	2	-1	-1	0	0
solcap_snp_sl_20865	3	81.9848	0	-1	0	0	-1	2	0	0	-1	2	2	-1	2	2	0	2	0	-1	2	0	2	2	2	2	2	-1	2	2	0	-1	-1	2	2	2	0	0	2	0	2	0	2	2	2	-1	-1	0	0
CL015521-0417	3	84.8568	0	-1	0	0	-1	0	-1	0	2	2	2	2	2	2	0	0	0	-1	2	0	2	2	2	0	2	-1	2	2	0	-1	-1	2	2	-1	0	0	0	-1	2	0	2	2	2	2	-1	0	0
solcap_snp_sl_61820	3	85.5976	0	-1	0	0	-1	2	-1	0	2	2	2	2	2	2	0	0	0	-1	2	0	2	2	2	0	2	-1	2	2	0	-1	-1	2	2	2	0	0	0	-1	2	0	2	2	2	2	-1	0	0
solcap_snp_sl_9115	3	85.9652	0	-1	0	0	-1	2	-1	0	2	2	2	2	2	2	0	0	0	-1	2	0	2	2	2	0	2	-1	2	2	0	-1	-1	2	2	2	0	0	0	-1	2	0	2	2	2	2	-1	0	0
solcap_snp_sl_20724	3	87.0765	0	-1	0	0	-1	2	-1	0	2	2	2	2	2	2	0	0	0	-1	2	0	2	2	2	0	2	-1	2	2	2	-1	-1	2	2	2	0	0	0	-1	2	0	2	2	2	2	-1	0	0
solcap_snp_sl_20702	3	87.8119	0	-1	0	0	-1	2	-1	0	2	2	2	2	2	2	0	0	0	-1	2	0	2	2	2	0	2	-1	2	2	2	-1	-1	2	2	2	0	0	0	-1	2	0	2	2	2	2	-1	0	0
solcap_snp_sl_34105	3	88.5472	0	-1	0	0	-1	2	-1	0	-1	2	2	2	2	2	0	0	0	-1	2	0	2	2	2	0	2	-1	2	2	2	-1	-1	2	2	2	0	0	0	-1	2	0	2	2	2	2	-1	0	0
solcap_snp_sl_61634	3	89.6668	0	2	0	0	-1	2	-1	0	-1	2	2	2	0	2	0	0	0	-1	2	0	2	2	2	0	2	-1	2	2	2	-1	-1	2	2	2	0	0	-1	-1	2	0	2	2	2	2	-1	0	0
solcap_snp_sl_34027	3	94.114	0	2	0	0	-1	2	2	0	0	2	2	2	0	2	0	0	0	2	2	2	2	2	2	0	2	2	2	2	2	-1	-1	2	2	2	0	0	-1	-1	2	0	2	2	2	2	-1	0	0
solcap_snp_sl_34013	3	95.5959	0	2	0	0	-1	2	2	0	0	2	2	2	0	2	0	0	0	2	2	2	2	2	2	2	2	2	2	2	2	-1	-1	2	2	2	0	-1	-1	-1	2	0	2	2	2	2	-1	0	0
solcap_snp_sl_33949	3	96.7155	0	2	0	0	-1	2	2	0	0	2	2	2	0	2	2	0	0	-1	2	2	2	2	2	2	2	2	2	2	2	-1	-1	2	2	2	0	-1	-1	-1	2	0	2	2	2	2	-1	0	0
solcap_snp_sl_61460	3	97.0778	0	2	0	0	-1	2	2	0	0	2	2	2	0	2	2	0	0	-1	2	2	2	2	2	2	2	2	2	2	2	-1	-1	2	2	2	0	-1	0	2	2	0	2	2	2	2	-1	0	0
solcap_snp_sl_61437	3	97.4324	0	2	0	0	-1	2	2	0	-1	2	2	2	0	2	2	0	0	-1	2	2	2	2	2	2	2	2	2	2	2	-1	-1	2	2	2	0	-1	0	2	2	0	2	2	2	2	-1	0	0
solcap_snp_sl_61411	3	98.1468	0	2	0	0	-1	2	2	0	-1	2	2	2	0	2	2	0	0	-1	2	2	0	2	2	2	2	2	2	2	2	-1	-1	2	2	2	0	-1	0	2	2	0	2	2	2	2	-1	0	0
solcap_snp_sl_33877	3	98.5039	0	2	0	0	-1	2	2	0	-1	2	2	2	0	2	2	0	0	-1	2	2	0	2	2	2	2	2	2	2	2	-1	-1	2	2	2	0	-1	0	2	2	0	2	2	2	2	-1	0	0
solcap_snp_sl_33855	3	99.2286	0	2	0	0	-1	2	2	0	-1	2	2	2	0	2	2	0	0	-1	2	2	0	2	2	2	2	2	2	2	2	-1	-1	2	2	2	0	-1	0	2	2	0	2	2	2	2	-1	0	0
solcap_snp_sl_33819	3	101.109	0	2	0	2	-1	2	2	0	-1	2	2	2	0	2	2	-1	0	-1	2	2	0	2	2	2	2	2	2	2	2	-1	-1	0	2	2	0	-1	0	2	2	0	2	2	2	2	-1	0	0
solcap_snp_sl_22017	3	101.839	0	2	0	2	-1	2	2	0	-1	2	2	2	0	2	2	-1	0	-1	2	2	0	2	2	2	2	2	2	2	2	-1	-1	0	2	2	0	-1	0	2	2	0	2	2	2	2	-1	0	0
solcap_snp_sl_67663	3	102.201	0	2	0	2	-1	2	2	0	-1	2	2	2	0	2	2	-1	0	-1	2	2	0	2	2	2	2	2	2	2	2	-1	-1	0	2	2	0	-1	0	2	2	0	2	2	2	2	-1	0	0
SL10952_387	4	0	0	2	0	2	-1	0	2	2	2	0	2	2	0	0	2	2	0	0	0	2	2	0	0	2	2	2	2	2	0	0	-1	2	0	-1	2	0	0	2	2	2	0	0	0	2	2	2	2
solcap_snp_sl_45332	4	0.901	0	2	0	2	-1	0	2	2	2	0	2	2	0	0	2	0	0	0	0	2	2	0	0	2	2	-1	2	2	0	-1	-1	2	0	2	2	0	0	2	2	2	0	0	0	2	2	2	2
solcap_snp_sl_63760	4	1.7783	0	2	0	2	-1	0	2	2	2	0	2	2	0	0	2	0	0	0	0	2	2	0	0	2	2	-1	2	2	0	-1	-1	2	0	-1	2	0	0	-1	2	2	0	0	0	2	2	2	2
solcap_snp_sl_9832	4	2.4776	0	2	0	2	-1	0	2	2	2	0	2	2	0	0	2	0	0	0	0	2	2	0	0	2	2	-1	2	2	0	-1	-1	2	0	2	2	0	0	-1	2	2	0	0	0	2	2	2	2
solcap_snp_sl_9839	4	2.848	0	2	0	2	-1	0	2	2	2	0	2	2	0	0	2	2	0	0	0	2	2	0	0	2	2	-1	2	2	0	-1	-1	2	0	2	2	0	0	-1	2	2	0	0	0	2	2	2	2
solcap_snp_sl_9856	4	3.2184	0	2	0	2	-1	0	2	2	2	0	2	2	0	0	2	2	0	0	0	2	2	0	2	2	2	-1	2	2	0	-1	-1	2	0	2	2	0	0	-1	2	2	0	0	0	2	2	2	2
solcap_snp_sl_21321	4	4.1034	0	2	0	2	-1	0	2	2	2	0	2	2	0	0	2	2	0	0	0	2	2	0	2	2	2	-1	2	2	0	-1	-1	2	0	-1	2	0	0	-1	2	2	0	0	0	2	2	2	2
solcap_snp_sl_63865	4	4.9964	0	2	0	2	-1	0	2	2	-1	0	2	0	0	0	2	2	0	0	0	2	2	0	2	2	2	-1	2	2	0	-1	-1	2	0	2	2	0	0	-1	2	2	0	0	2	2	2	2	2
solcap_snp_sl_63870	4	6.4253	0	2	0	2	-1	0	2	2	-1	0	2	0	0	0	2	2	0	0	0	2	2	0	2	2	2	-1	2	2	0	-1	-1	2	0	2	2	0	0	-1	2	2	0	0	2	2	2	2	2
solcap_snp_sl_63899	4	8.261	0	2	0	2	2	0	2	2	-1	0	2	0	0	0	2	0	0	0	0	2	2	0	2	2	2	-1	2	2	0	-1	-1	2	0	2	2	2	0	-1	2	2	0	0	0	2	2	2	2
SGN-U581496_snp423	4	8.7075	0	2	0	2	2	0	2	2	-1	0	2	0	0	0	2	0	0	0	0	2	2	0	2	2	2	-1	2	2	2	-1	-1	2	0	2	2	2	0	0	0	2	0	0	0	2	2	2	2
solcap_snp_sl_63976	4	10.1571	0	-1	0	2	-1	0	2	2	-1	0	2	0	0	0	2	0	2	0	0	2	2	0	2	2	2	-1	2	2	2	-1	-1	2	0	2	2	2	0	0	0	2	0	0	0	2	2	2	2
solcap_snp_sl_63996	4	11.4968	0	-1	0	2	-1	0	2	2	-1	0	2	0	0	0	2	0	2	0	0	2	2	0	2	2	2	-1	2	2	2	-1	-1	2	0	2	0	2	0	0	0	2	0	0	0	2	-1	2	2
C2_At2g01770_snp317	4	11.9315	0	-1	0	2	-1	0	2	2	-1	0	2	0	0	0	2	0	2	0	0	2	2	0	2	2	2	-1	2	2	2	-1	-1	2	0	2	0	2	0	0	0	2	0	0	0	2	-1	2	2
solcap_snp_sl_64053	4	12.2887	0	-1	0	2	-1	0	2	2	0	0	2	0	0	0	2	0	2	0	0	2	2	0	2	2	2	-1	2	2	2	-1	-1	2	0	2	0	2	0	0	0	2	0	0	0	2	-1	2	2
solcap_snp_sl_21335	4	12.6458	0	-1	0	2	-1	0	2	2	0	0	2	0	0	0	2	0	2	0	0	2	2	0	2	2	2	-1	2	2	2	-1	-1	2	0	-1	0	2	0	0	0	2	0	0	0	2	-1	2	2
solcap_snp_sl_21339	4	14.9623	0	-1	0	2	-1	0	2	2	0	0	0	0	0	0	2	0	2	0	0	2	2	0	2	2	2	-1	2	2	2	-1	-1	2	0	-1	0	2	0	-1	0	2	0	0	0	2	-1	2	2
solcap_snp_sl_21352	4	15.4088	0	-1	0	2	-1	0	2	2	0	0	0	0	0	0	2	0	2	0	0	2	2	0	2	2	2	0	2	2	2	-1	-1	2	0	-1	0	2	0	-1	0	2	0	0	0	2	-1	2	2
solcap_snp_sl_64142	4	16.7727	0	-1	0	2	-1	0	0	2	0	0	0	0	0	0	2	0	2	0	0	2	2	0	2	2	2	-1	2	2	2	-1	2	2	0	-1	0	2	0	-1	0	2	0	0	0	2	-1	2	2
solcap_snp_sl_34675	4	18.1244	0	-1	2	2	-1	0	0	2	0	0	0	0	0	0	2	0	2	0	0	2	2	0	2	2	2	-1	2	2	2	-1	2	2	0	-1	0	2	0	-1	0	2	0	0	0	2	2	2	2
solcap_snp_sl_64171	4	18.4841	0	-1	2	2	-1	0	0	2	0	0	0	0	0	0	2	0	2	0	0	2	2	0	2	2	2	-1	2	2	2	-1	2	2	0	-1	0	2	0	-1	0	2	0	0	0	2	2	2	2
solcap_snp_sl_21376	4	19.3771	0	-1	0	2	-1	0	0	2	0	0	0	0	0	0	2	0	2	-1	0	2	2	0	2	2	2	-1	2	2	2	-1	-1	2	0	-1	0	2	0	-1	0	2	0	0	0	2	2	2	2
solcap_snp_sl_64250	4	21.1961	0	-1	0	2	-1	0	0	2	0	0	0	0	0	0	2	0	2	-1	0	2	2	0	2	2	2	-1	2	2	2	-1	-1	2	0	-1	0	2	0	-1	0	2	0	0	0	2	2	2	2
solcap_snp_sl_64263	4	21.5532	0	-1	0	2	0	0	0	2	0	0	0	0	0	0	2	0	2	0	0	2	2	0	2	2	2	0	2	2	2	0	-1	2	0	-1	0	2	0	-1	0	2	0	0	0	2	2	2	2
solcap_snp_sl_64272	4	22.6325	0	-1	0	2	-1	0	0	2	0	0	0	0	0	0	2	0	2	0	0	2	2	0	2	2	2	-1	2	2	2	-1	-1	2	0	-1	0	2	0	-1	0	2	0	0	0	2	2	2	2
solcap_snp_sl_34684	4	24.1255	2	-1	0	2	0	0	0	2	0	0	0	0	0	0	2	0	2	-1	0	2	2	0	2	2	2	0	0	2	2	-1	-1	2	0	0	0	2	0	-1	0	2	0	0	0	2	-1	2	2
solcap_snp_sl_34691	4	26.3793	2	-1	0	0	-1	0	0	2	0	0	0	0	0	2	2	0	2	2	0	2	0	0	2	2	2	0	0	2	2	-1	-1	2	0	0	0	0	0	-1	0	2	0	0	0	2	0	2	2
solcap_snp_sl_25082	4	28.1657	2	-1	0	0	-1	0	0	2	0	0	0	0	0	2	2	0	2	2	0	2	0	0	2	2	2	0	0	2	2	-1	-1	2	0	0	0	0	0	-1	0	2	0	0	0	2	0	2	2
solcap_snp_sl_64358	4	29.4818	2	-1	0	0	-1	0	0	2	0	0	0	0	0	2	2	0	2	2	0	2	0	0	2	2	2	0	0	2	2	-1	-1	2	0	-1	0	0	0	-1	0	2	0	0	0	2	0	2	2
solcap_snp_sl_51702	4	31.3008	2	-1	0	0	-1	0	0	0	0	0	0	0	0	0	2	0	2	2	0	2	0	0	2	2	2	0	0	0	2	-1	-1	2	0	-1	0	0	0	-1	0	2	0	0	0	2	0	2	2
solcap_snp_sl_51721	4	32.1938	2	-1	0	0	-1	0	0	0	0	0	0	0	0	0	2	0	2	2	0	2	0	0	2	2	2	0	0	0	2	-1	-1	2	0	-1	0	0	0	-1	0	2	0	0	0	2	0	2	2
solcap_snp_sl_27161	4	32.6363	2	-1	0	0	-1	0	0	0	0	0	0	0	0	0	2	0	2	2	0	2	0	0	2	2	2	0	0	0	2	-1	-1	2	0	-1	0	0	0	-1	0	2	0	0	0	2	0	2	2
solcap_snp_sl_41523	4	33.0749	2	-1	0	0	-1	0	0	0	0	0	0	0	0	0	2	0	2	2	0	2	0	0	2	2	2	0	0	0	2	-1	-1	2	0	-1	0	0	0	-1	0	2	0	0	0	2	0	2	2
solcap_snp_sl_12732	4	33.9841	2	-1	0	0	-1	0	0	0	0	0	0	0	0	0	2	0	2	2	0	2	0	0	2	2	2	0	0	0	2	-1	-1	2	0	-1	0	0	0	-1	0	2	0	0	0	2	0	2	2
solcap_snp_sl_27167	4	34.8932	2	-1	0	0	-1	0	0	0	0	2	0	0	0	0	2	0	2	2	0	2	0	0	2	2	2	0	0	0	2	-1	-1	2	0	0	0	0	0	-1	0	2	-1	0	0	2	0	2	2
solcap_snp_sl_41577	4	35.3319	2	-1	0	0	-1	0	0	0	0	2	0	0	0	0	2	0	2	2	0	2	0	0	2	2	2	0	0	0	2	-1	-1	2	0	-1	0	0	0	-1	0	2	-1	0	0	2	0	2	2
SGN-U563666_snp169	4	37.6061	2	-1	0	0	-1	0	0	0	0	2	0	0	0	0	2	0	2	2	0	0	0	0	2	2	2	0	0	0	2	-1	-1	2	0	0	0	2	0	0	0	2	-1	0	0	2	0	2	2
solcap_snp_sl_41609	4	37.9558	2	-1	0	0	-1	0	0	0	0	2	0	0	0	0	2	0	2	2	0	0	0	0	2	2	2	0	0	0	2	-1	-1	2	0	0	0	2	0	0	0	0	-1	0	0	2	0	2	2
solcap_snp_sl_41646	4	38.3906	2	-1	0	0	-1	0	0	0	0	2	0	0	0	0	2	0	2	2	0	0	0	0	2	2	2	0	0	0	2	-1	-1	2	0	0	0	2	0	0	0	0	-1	0	0	2	0	2	2
solcap_snp_sl_41648	4	40.1932	2	-1	0	0	-1	0	0	0	0	2	0	0	0	0	2	0	2	2	0	0	0	0	2	2	2	0	0	0	2	-1	2	2	0	0	0	2	0	0	0	0	-1	0	0	2	0	2	2
solcap_snp_sl_41679	4	40.6396	2	-1	0	0	-1	0	0	0	0	2	0	0	0	0	2	0	2	2	0	0	0	0	2	2	2	0	0	0	2	-1	-1	2	0	0	0	2	0	0	0	0	-1	0	0	2	0	2	2
solcap_snp_sl_41683	4	41.0861	2	-1	0	0	-1	0	0	0	0	2	0	0	0	0	0	0	2	2	0	0	0	0	2	2	2	0	0	0	2	-1	-1	2	0	-1	0	2	0	0	0	0	-1	0	0	2	0	2	2
solcap_snp_sl_41710	4	41.451	2	-1	0	0	-1	0	0	0	0	0	0	0	0	0	0	0	2	2	0	0	0	0	2	2	2	0	0	0	2	-1	-1	2	0	0	0	2	0	0	0	0	0	0	0	2	0	2	2
solcap_snp_sl_1698	4	42.1757	2	-1	0	0	-1	0	0	0	0	0	0	0	0	0	0	0	2	2	0	0	0	0	2	2	2	0	0	0	2	-1	-1	2	0	0	0	0	0	0	0	0	0	0	0	2	0	2	2
solcap_snp_sl_51326	4	42.8952	2	-1	0	0	-1	0	0	2	0	0	0	0	0	0	0	0	2	2	0	0	0	0	2	2	2	0	0	0	2	-1	-1	2	0	2	0	0	0	0	0	0	0	0	0	2	0	2	2
solcap_snp_sl_45385	4	43.9903	2	-1	0	0	-1	0	0	2	0	0	0	0	0	0	0	0	2	2	0	0	0	0	2	2	2	0	0	0	2	-1	-1	2	-1	2	0	0	0	0	0	2	0	0	0	2	0	2	2
solcap_snp_sl_45378	4	44.8832	2	-1	0	0	-1	0	0	2	0	0	0	0	0	0	0	0	2	2	0	0	0	0	2	2	2	0	0	0	2	-1	-1	2	-1	2	0	0	0	0	0	2	0	0	0	2	0	2	2
solcap_snp_sl_42940	4	45.7842	2	-1	0	0	-1	0	0	2	0	0	0	0	0	0	0	0	2	2	0	0	0	0	2	2	0	0	0	0	2	-1	-1	2	-1	2	0	0	0	0	0	2	0	0	0	2	0	2	2
solcap_snp_sl_42926	4	46.1414	2	-1	0	0	-1	0	0	2	0	2	0	0	0	0	0	0	2	2	0	0	0	0	2	2	0	0	0	0	2	-1	-1	2	-1	2	0	0	0	0	0	2	0	0	0	2	0	2	2
solcap_snp_sl_42872	4	46.8713	2	-1	0	0	-1	0	0	2	0	2	0	0	0	0	0	0	2	-1	0	0	0	0	2	2	0	0	0	0	2	-1	-1	2	-1	2	0	0	0	0	0	2	0	0	0	0	0	2	2
CL016982-0105	4	47.2337	2	-1	0	0	-1	0	0	2	0	2	0	0	0	0	0	0	2	-1	0	0	0	0	2	2	0	0	0	0	2	-1	-1	2	-1	2	0	0	0	0	0	2	0	0	0	0	0	2	2
solcap_snp_sl_42850	4	47.6723	2	-1	0	0	-1	0	0	2	0	2	0	0	0	0	0	0	0	-1	0	0	0	0	2	2	0	0	0	0	2	-1	-1	2	-1	2	0	0	0	0	0	2	0	0	0	0	0	2	2
solcap_snp_sl_42827	4	48.1071	2	-1	0	0	-1	0	0	2	0	2	0	0	0	0	0	0	0	-1	0	0	0	0	2	2	0	0	0	2	2	-1	-1	2	-1	2	0	0	0	0	0	2	0	0	0	0	0	2	2
solcap_snp_sl_42811	4	48.4617	2	-1	0	2	-1	0	0	2	0	2	0	0	0	0	0	0	0	-1	0	0	0	0	2	2	0	0	0	2	2	-1	-1	2	-1	2	0	0	0	0	0	2	0	0	0	0	0	2	2
solcap_snp_sl_42805	4	48.8138	2	-1	0	2	-1	0	0	2	0	2	0	0	0	0	0	0	0	-1	0	0	0	0	2	2	0	0	0	2	2	-1	-1	2	-1	2	0	0	0	0	0	2	0	0	0	0	0	2	2
solcap_snp_sl_42809	4	49.5181	-1	-1	0	2	-1	0	0	-1	0	-1	0	0	0	0	0	0	0	-1	0	0	0	0	2	2	0	0	0	2	-1	-1	-1	-1	-1	2	0	0	0	0	0	-1	0	0	0	0	0	-1	-1
solcap_snp_sl_42792	4	50.3953	2	-1	0	2	-1	0	0	2	0	2	0	0	0	0	0	0	0	-1	0	0	0	0	0	2	0	0	0	2	2	-1	-1	2	-1	2	0	0	0	0	0	2	0	0	0	0	0	2	2
solcap_snp_sl_14103	4	51.2804	2	-1	0	2	-1	0	0	2	0	2	0	0	0	0	0	0	0	-1	0	0	0	0	0	2	0	0	0	2	0	-1	-1	2	-1	2	0	0	0	0	0	2	0	0	0	0	0	2	2
SGNU566573_snp105987	4	52.7196	2	-1	0	2	-1	0	0	2	0	2	0	0	0	0	0	0	0	-1	0	0	0	0	0	2	0	0	0	2	0	-1	-1	2	-1	2	0	0	0	0	0	2	0	0	0	0	0	2	2
solcap_snp_sl_24585	4	53.7836	2	2	2	2	-1	0	0	2	0	-1	0	0	2	0	0	0	0	-1	0	0	0	0	0	2	0	0	0	2	0	-1	-1	2	-1	2	0	0	0	0	0	2	0	0	0	0	0	2	2
solcap_snp_sl_58924	4	54.1382	2	2	2	2	-1	0	0	2	0	-1	0	0	2	0	0	0	0	-1	0	0	0	0	0	2	0	0	0	2	0	-1	-1	2	-1	2	0	0	0	0	0	2	0	0	0	0	-1	2	2
solcap_snp_sl_24641	4	55.5985	2	2	2	2	-1	0	0	2	0	-1	0	0	2	0	2	0	0	-1	0	0	0	0	0	2	0	0	0	2	0	-1	-1	2	-1	2	0	0	0	0	0	2	0	0	0	0	-1	2	2
solcap_snp_sl_3078	4	56.3129	2	2	2	2	-1	0	0	2	0	-1	0	0	2	0	2	0	0	-1	0	0	0	0	0	2	0	0	0	2	0	-1	-1	2	-1	2	0	0	0	0	0	2	0	0	0	0	-1	2	2
solcap_snp_sl_3099	4	56.67	2	2	2	2	-1	0	0	2	0	-1	0	0	2	0	2	0	0	-1	0	0	0	0	0	2	0	0	0	2	0	-1	-1	2	-1	2	0	0	0	0	0	2	0	0	0	0	-1	2	2
solcap_snp_sl_2178	4	57.0297	2	2	2	2	-1	0	0	2	0	-1	0	0	2	0	2	0	0	-1	0	0	0	0	0	2	0	0	0	2	0	-1	-1	2	-1	2	0	0	0	0	0	2	0	0	0	0	-1	2	2
solcap_snp_sl_43589	4	57.3869	2	2	2	2	-1	0	0	2	0	0	0	0	2	0	2	0	0	-1	0	0	0	0	0	2	0	0	0	2	0	-1	-1	2	-1	2	0	0	0	0	0	2	0	0	0	0	-1	2	2
CL015209-0303	4	60.8809	2	2	2	2	-1	0	0	2	0	0	0	0	2	0	0	0	0	-1	0	0	0	0	0	2	0	0	0	2	0	-1	-1	2	-1	2	0	0	0	0	0	2	0	0	0	0	-1	2	2
solcap_snp_sl_43581	4	62.7758	2	2	2	2	-1	0	0	2	0	0	0	0	2	0	0	0	0	-1	0	0	0	0	0	2	0	0	0	2	0	-1	-1	2	-1	2	0	0	0	0	0	2	0	0	0	0	-1	2	2
solcap_snp_sl_43558	4	65.136	0	2	2	2	-1	0	0	2	0	0	0	0	2	0	2	0	0	-1	0	0	0	0	0	2	0	0	-1	2	0	-1	-1	2	-1	2	0	0	0	0	0	2	0	0	0	0	-1	2	2
solcap_snp_sl_12913	4	65.5746	0	2	2	2	-1	0	0	2	0	0	0	0	2	0	2	0	0	-1	0	0	0	0	0	2	0	-1	2	2	0	-1	-1	2	0	2	0	0	0	0	2	2	0	0	0	0	-1	2	0
solcap_snp_sl_43455	4	66.31	0	2	2	2	-1	0	0	2	0	0	0	0	2	0	2	0	0	-1	0	0	0	0	0	2	0	-1	2	2	0	-1	-1	2	0	2	0	0	0	0	2	2	0	0	0	0	-1	2	0
solcap_snp_sl_58718	4	66.6749	0	2	2	2	-1	0	0	2	0	0	0	0	2	0	2	0	0	-1	0	0	0	0	0	2	0	-1	2	2	0	-1	-1	2	0	2	0	0	0	0	2	2	0	0	0	0	-1	2	0
solcap_snp_sl_43439	4	68.9492	0	2	2	2	0	0	0	2	0	0	0	0	2	0	2	0	0	-1	0	0	0	0	0	0	0	-1	2	2	0	0	-1	2	0	2	0	0	0	0	2	2	0	0	0	0	-1	0	0
solcap_snp_sl_43402	4	69.8343	0	2	2	2	0	0	0	2	0	0	0	0	2	0	2	0	0	-1	0	0	0	0	0	0	0	-1	2	2	0	0	-1	2	0	2	0	0	0	0	2	2	0	0	0	0	-1	0	0
solcap_snp_sl_43331	4	70.7272	0	2	2	2	0	0	0	2	0	0	0	0	2	0	2	0	0	-1	0	0	0	0	0	0	0	0	0	2	0	0	-1	2	0	2	0	0	0	0	2	2	0	0	0	0	-1	0	0
solcap_snp_sl_12906	4	71.1737	0	2	2	2	0	0	0	2	0	0	0	0	2	0	2	0	0	-1	0	0	0	0	0	0	0	0	0	2	0	0	-1	2	0	2	0	0	0	0	2	2	0	0	0	0	-1	0	0
solcap_snp_sl_43302	4	71.5209	0	2	2	2	0	0	0	2	0	0	0	0	2	0	2	0	0	-1	0	0	0	0	0	0	0	0	0	2	0	0	-1	2	0	2	0	0	0	0	2	2	0	0	0	0	-1	0	0
CL016202-0393	4	72.2252	0	2	2	2	0	0	0	2	-1	0	0	0	2	0	2	0	0	-1	0	0	0	0	0	0	0	0	0	2	0	0	-1	2	0	2	0	0	0	0	2	2	0	0	0	0	-1	0	0
solcap_snp_sl_11545	4	73.1427	0	2	0	2	0	0	0	2	-1	0	0	0	2	0	2	0	0	0	0	0	0	0	0	0	0	0	0	2	0	0	-1	2	0	2	0	0	0	0	2	2	0	0	0	0	-1	2	0
solcap_snp_sl_11525	4	74.0774	0	2	0	2	0	0	0	2	0	0	0	0	2	0	2	0	0	0	0	0	0	0	0	0	0	0	0	2	0	0	-1	2	0	2	0	-1	0	0	2	2	0	0	0	0	-1	2	0
solcap_snp_sl_11517	4	74.4175	0	2	0	2	0	0	2	2	0	0	0	0	2	0	2	0	0	0	0	0	0	0	0	0	0	0	0	2	0	0	-1	2	0	2	0	-1	0	0	2	2	0	0	0	0	-1	2	0
solcap_snp_sl_11515	4	74.8021	0	2	0	2	0	0	-1	-1	0	0	0	0	2	0	-1	0	0	0	0	0	0	0	0	0	0	0	0	2	0	0	-1	-1	0	2	0	-1	0	0	-1	-1	0	0	0	0	-1	-1	0
solcap_snp_sl_36809	4	75.1868	0	2	0	2	0	0	2	2	0	0	0	0	2	0	2	0	0	0	0	0	0	0	0	0	0	0	0	2	0	0	-1	2	0	2	0	-1	0	0	2	2	0	0	0	0	-1	2	0
solcap_snp_sl_36796	4	76.1043	0	2	0	2	0	0	2	2	0	0	0	0	0	0	2	0	0	0	0	0	0	0	0	0	0	0	0	2	0	0	-1	2	0	2	0	-1	0	-1	2	2	0	0	0	0	-1	0	0
solcap_snp_sl_22225	4	76.5589	0	2	0	2	0	0	2	2	0	0	0	0	0	0	2	0	0	0	0	0	0	0	0	0	0	0	0	2	0	0	-1	2	0	2	0	2	0	-1	2	2	0	0	0	0	-1	0	0
solcap_snp_sl_17921	4	77.9878	0	-1	0	2	0	0	2	2	0	0	0	0	0	0	2	0	0	0	0	0	0	0	0	0	0	0	0	2	0	0	-1	2	0	2	0	-1	0	-1	2	2	0	0	0	0	-1	0	0
solcap_snp_sl_29234	4	79.0369	0	-1	0	2	0	0	2	2	0	0	0	0	0	0	2	0	2	0	0	0	0	0	0	0	0	0	0	2	0	0	-1	2	0	2	0	-1	0	-1	2	2	0	0	0	0	-1	0	0
solcap_snp_sl_29243	4	79.3771	0	-1	0	2	0	0	2	2	0	0	0	0	0	0	2	0	2	0	0	0	0	0	0	0	0	0	0	2	0	0	-1	2	0	2	0	2	0	-1	2	2	0	0	0	0	-1	0	0
solcap_snp_sl_17956	4	81.1635	0	-1	0	2	0	0	2	2	0	0	0	0	0	0	2	0	-1	0	0	0	0	0	0	0	0	0	0	2	0	0	-1	2	0	2	0	0	0	-1	2	2	0	0	0	0	-1	0	0
solcap_snp_sl_3687	4	82.22	0	-1	0	2	0	0	2	2	0	0	0	0	0	0	2	0	-1	0	0	0	0	0	0	0	0	0	0	2	0	0	-1	2	0	2	0	0	0	-1	2	2	0	0	0	0	-1	0	0
CL009086-0314	4	83.9938	0	-1	0	2	0	0	0	0	0	0	0	0	0	0	2	0	-1	0	0	0	0	0	0	0	0	0	0	2	0	0	-1	2	0	2	0	0	0	-1	2	2	0	0	0	0	-1	0	0
solcap_snp_sl_47019	4	84.6788	0	-1	0	2	0	0	0	0	0	0	0	0	0	0	2	0	-1	0	0	0	0	0	0	0	0	0	0	2	0	0	-1	0	0	2	0	0	0	0	2	2	0	0	0	0	-1	0	0
solcap_snp_sl_3729	4	85.3638	0	-1	0	2	0	0	0	0	0	0	0	0	0	0	2	0	-1	0	0	0	0	0	0	0	0	0	0	2	0	0	-1	0	0	2	0	0	0	0	0	2	0	0	0	0	-1	0	-1
solcap_snp_sl_47079	4	85.7039	0	0	0	2	-1	0	0	0	0	0	0	0	0	0	2	0	-1	0	0	0	0	0	0	0	0	0	0	2	0	0	-1	0	0	2	0	0	0	0	0	2	0	0	0	0	-1	0	-1
solcap_snp_sl_47176	4	86.3936	0	0	0	2	-1	0	0	0	0	0	0	0	0	0	2	0	-1	0	0	0	0	0	0	0	0	0	0	2	0	0	0	0	0	2	0	0	0	-1	0	2	0	0	0	0	-1	0	2
solcap_snp_sl_47225	4	87.0693	0	0	0	2	-1	0	0	0	0	0	0	0	0	0	2	2	2	0	0	0	0	0	0	0	0	0	0	2	0	0	0	0	0	2	0	0	0	-1	0	2	0	0	0	0	-1	0	2
solcap_snp_sl_47298	4	87.4027	0	0	0	2	-1	0	0	0	0	0	0	0	0	0	2	2	2	0	0	0	0	0	0	0	0	0	0	2	0	0	0	0	0	2	0	0	0	0	0	2	0	0	0	0	-1	0	2
solcap_snp_sl_47413	4	89.8018	2	0	0	2	0	0	0	0	0	0	0	0	0	0	2	0	0	0	0	0	0	0	0	0	0	0	0	2	0	0	-1	0	0	2	0	0	0	0	0	2	0	0	0	0	-1	0	2
CL015472-0201	4	90.7696	2	0	0	2	0	0	0	0	0	0	0	0	0	0	2	0	0	0	0	0	0	0	0	0	0	0	0	2	0	0	0	0	0	2	0	0	0	0	0	2	0	0	0	0	-1	0	2
solcap_snp_sl_47590	4	92.052	2	0	0	2	0	0	0	0	0	0	0	0	0	0	0	0	0	0	0	0	0	0	0	0	0	0	0	0	0	0	0	0	0	2	0	0	0	0	0	2	0	0	0	0	-1	0	2
solcap_snp_sl_47629	4	92.3587	2	0	0	0	0	0	0	0	0	0	0	0	0	0	0	0	0	0	0	0	0	0	0	0	0	0	0	0	0	0	0	0	0	2	0	0	0	0	0	2	0	0	0	0	0	0	2
solcap_snp_sl_47656	4	92.6636	2	0	0	0	0	0	0	0	0	0	0	0	0	0	0	0	0	0	0	0	0	0	0	0	0	0	0	0	0	0	0	0	0	2	0	0	0	0	0	2	0	0	0	0	0	0	2
solcap_snp_sl_3838	4	93.2848	2	0	0	0	-1	0	0	0	0	0	0	0	0	0	0	0	0	0	0	0	0	0	0	0	0	0	0	0	0	0	0	0	0	2	0	0	0	0	0	2	0	0	0	0	0	0	2
solcap_snp_sl_47694	4	94.2224	2	0	0	0	0	0	0	0	0	0	0	0	0	0	0	0	0	0	0	0	0	0	0	0	0	0	0	0	0	0	0	0	0	2	0	0	0	0	0	0	0	0	0	0	0	0	2
solcap_snp_sl_47697	4	94.8435	2	0	0	0	-1	0	0	0	0	0	0	0	0	0	0	0	0	0	0	0	0	0	0	0	0	0	0	0	0	0	0	0	0	2	0	0	0	0	0	0	0	0	0	0	0	0	2
solcap_snp_sl_3871	4	95.4647	2	0	0	0	-1	0	0	0	0	0	0	0	0	0	0	0	0	0	0	0	0	0	0	0	0	0	0	0	0	0	0	0	0	0	0	0	0	0	0	0	0	0	0	0	0	0	0
solcap_snp_sl_3894	4	96.0782	0	0	0	0	-1	0	0	0	0	0	0	0	0	0	0	0	0	0	0	0	0	0	0	0	0	0	0	0	0	0	0	0	0	0	0	0	0	0	0	0	0	0	0	0	0	0	0
solcap_snp_sl_3913	4	96.3831	0	0	0	0	-1	0	0	0	0	0	0	0	0	0	0	0	0	0	0	0	0	0	0	0	0	0	0	0	0	0	0	0	0	0	0	0	0	0	0	0	0	0	0	0	0	0	0
solcap_snp_sl_3886	4	97.3091	0	0	0	0	0	0	0	0	0	0	0	0	0	0	0	0	0	0	0	0	0	0	0	0	0	0	0	0	0	0	0	0	0	0	0	0	0	0	0	0	0	0	0	0	0	0	0
solcap_snp_sl_3929	4	97.9079	0	0	0	0	0	0	0	0	0	0	0	0	0	0	0	0	0	0	0	0	0	0	0	0	0	0	0	0	0	0	0	0	0	0	0	0	0	0	0	0	0	0	0	0	0	0	0
solcap_snp_sl_3976	4	98.2091	0	0	0	0	0	0	0	0	0	0	0	0	0	0	0	2	0	0	0	0	0	0	0	0	0	0	0	0	0	0	0	0	0	0	0	0	0	-1	0	0	0	0	0	0	0	0	0
solcap_snp_sl_4005	4	98.514	0	0	0	0	0	0	0	0	0	0	0	0	0	0	0	2	0	0	0	0	0	0	0	0	0	0	0	0	0	0	0	0	0	0	0	0	0	-1	0	0	0	0	0	0	0	0	0
SGN-U579625_snp474	4	99.1634	0	0	0	0	-1	0	0	0	0	0	0	0	0	0	0	2	0	0	0	0	0	0	0	0	0	0	0	0	0	0	-1	0	0	0	0	0	0	-1	0	0	-1	0	0	0	0	0	0
solcap_snp_sl_4116	4	99.4881	0	0	0	0	-1	0	0	0	0	0	0	0	0	0	0	2	0	0	0	0	0	0	0	0	0	0	0	0	0	0	0	0	0	0	0	0	0	-1	0	0	-1	0	0	0	0	0	0
solcap_snp_sl_4003	4	100.138	0	0	0	0	-1	0	0	0	0	0	0	0	0	0	0	2	0	0	0	0	0	0	0	0	0	0	0	0	0	0	0	0	0	0	0	0	0	-1	0	0	-1	0	0	0	0	0	0
CL015882-0326	4	100.452	0	0	0	0	-1	0	0	0	0	0	0	0	0	0	0	2	0	0	0	0	0	0	0	0	0	0	0	0	0	0	0	0	0	0	0	0	0	-1	0	0	-1	0	0	0	0	0	0
CL015995-0443	5	0	0	-1	2	2	0	0	2	2	0	0	2	0	0	0	2	0	0	2	2	0	2	0	0	2	2	-1	0	0	0	-1	2	2	2	2	0	0	2	2	2	0	0	2	0	2	0	2	0
solcap_snp_sl_69165	5	0.4386	0	-1	2	2	0	0	2	2	0	0	2	0	0	0	2	0	0	2	2	0	2	0	0	2	0	-1	0	0	0	-1	2	2	2	2	0	-1	2	2	2	0	0	2	0	2	0	2	0
CL015499-0120	5	0.8772	0	-1	2	2	0	0	2	2	0	0	2	0	0	0	2	0	0	2	2	0	2	0	0	2	0	-1	0	0	0	-1	2	2	2	2	0	-1	2	2	2	0	0	2	0	2	0	2	0
solcap_snp_sl_69104	5	1.3237	0	-1	2	2	0	0	2	2	0	0	2	0	0	0	2	0	0	2	2	0	2	0	0	2	0	-1	0	0	0	-1	2	2	2	2	0	-1	2	2	2	0	0	2	0	2	0	2	0
CL001269-0638	5	3.1764	2	-1	2	2	-1	0	2	2	0	0	2	0	2	0	2	0	0	2	-1	0	2	0	0	2	0	-1	0	0	0	-1	2	2	2	2	0	-1	2	2	2	0	0	2	0	2	0	2	0
solcap_snp_sl_15875	5	3.5212	2	0	2	2	0	0	2	2	0	0	2	0	2	0	2	0	0	2	-1	0	2	0	0	2	0	-1	0	0	0	-1	2	2	2	2	0	-1	2	-1	2	0	0	2	0	2	0	2	0
solcap_snp_sl_69059	5	3.9598	2	0	2	2	0	0	2	2	0	0	2	0	2	0	2	0	0	2	-1	0	2	0	0	2	0	0	0	0	0	-1	2	2	2	2	0	-1	2	-1	2	2	0	2	0	2	0	2	0
solcap_snp_sl_52680	5	4.4103	2	0	2	2	0	0	2	2	0	0	2	0	2	0	0	0	0	2	-1	0	2	0	0	2	0	0	0	0	0	-1	-1	2	2	2	2	-1	2	-1	-1	2	0	2	0	2	0	2	0
solcap_snp_sl_52699	5	4.869	2	0	2	2	0	0	2	2	0	2	2	0	2	0	0	0	0	2	0	0	2	0	0	2	0	0	0	0	0	-1	-1	2	2	2	2	-1	2	-1	-1	2	0	2	0	2	0	2	0
solcap_snp_sl_52714	5	5.2186	2	0	2	2	-1	0	2	2	0	2	2	0	2	0	2	0	0	2	0	0	2	0	0	2	0	0	0	0	0	-1	-1	2	2	2	2	-1	2	-1	-1	2	0	2	0	2	0	2	0
solcap_snp_sl_52718	5	5.5733	2	0	2	2	-1	0	2	2	0	2	2	0	2	0	2	0	0	2	0	0	2	0	0	2	0	0	0	0	0	-1	2	2	2	2	2	-1	2	-1	-1	2	0	2	0	2	0	2	0
solcap_snp_sl_52724	5	6.6604	2	0	2	2	-1	0	2	2	0	2	2	0	2	0	2	0	0	2	0	0	0	0	0	2	0	0	0	0	0	-1	2	2	2	2	2	-1	0	-1	-1	2	0	2	0	-1	0	2	0
solcap_snp_sl_52731	5	7.7884	2	0	2	2	-1	0	2	2	0	2	2	0	2	0	2	0	0	2	0	0	0	0	2	2	0	-1	0	0	0	-1	-1	2	2	2	2	-1	0	-1	-1	2	0	2	0	-1	0	2	0
solcap_snp_sl_52738	5	9.2814	2	0	2	2	-1	0	0	2	0	2	2	0	2	0	0	0	0	2	0	0	0	0	2	2	0	-1	0	0	0	-1	-1	2	0	2	2	-1	0	-1	-1	2	0	2	0	-1	0	2	0
solcap_snp_sl_52785	5	9.7401	2	0	2	2	-1	0	0	2	0	2	2	0	2	0	0	0	0	2	0	0	0	0	2	2	0	-1	0	0	0	-1	-1	2	0	2	2	-1	0	-1	2	2	0	2	0	-1	0	2	0
solcap_snp_sl_52811	5	10.1947	2	-1	2	2	-1	0	0	2	0	2	2	0	2	0	2	0	0	2	0	0	0	0	2	2	0	-1	0	0	0	-1	-1	2	0	2	2	-1	0	-1	2	2	0	2	0	0	-1	2	0
solcap_snp_sl_49230	5	11.3577	2	-1	2	2	-1	0	0	2	0	2	0	0	2	0	2	0	0	2	0	0	0	0	2	2	0	-1	0	0	0	-1	-1	2	0	2	2	-1	0	-1	0	2	0	2	0	0	-1	2	0
SGN-U604757_snp24792	5	12.1211	2	-1	2	2	-1	0	0	2	0	2	0	0	2	0	2	0	0	2	0	0	0	0	2	2	0	-1	0	0	0	-1	-1	2	0	2	2	-1	0	-1	0	2	0	2	0	0	-1	2	0
solcap_snp_sl_19102	5	12.5675	2	-1	2	2	-1	0	0	2	0	2	0	0	2	0	2	0	0	2	0	0	0	0	2	2	0	-1	0	0	0	-1	-1	2	0	-1	2	-1	0	-1	2	2	0	2	0	0	-1	2	0
solcap_snp_sl_49212	5	16.0384	2	-1	2	2	-1	0	0	2	0	2	0	0	2	0	2	0	0	2	0	0	0	0	2	2	0	-1	0	0	0	-1	-1	2	0	2	2	-1	0	-1	0	2	0	2	0	0	-1	2	0
solcap_snp_sl_49210	5	16.9909	2	-1	2	2	-1	0	0	2	0	2	0	0	2	0	2	0	0	2	0	0	0	0	2	2	0	-1	0	0	0	-1	-1	2	0	2	2	-1	0	-1	0	2	0	2	0	0	-1	2	0
solcap_snp_sl_49084	5	17.4582	2	-1	0	2	-1	0	0	2	-1	2	0	0	2	0	0	0	0	2	0	0	0	0	2	2	0	2	2	0	0	-1	-1	2	0	2	2	2	0	-1	0	2	-1	2	0	0	-1	2	0
CL017434-0125	5	18.8605	2	-1	0	2	0	0	0	2	-1	2	0	-1	2	0	0	0	0	2	0	0	0	0	2	2	0	2	2	0	0	-1	-1	2	0	2	2	2	0	-1	0	2	-1	2	0	0	-1	2	0
solcap_snp_sl_48974	5	19.315	2	-1	0	2	0	0	0	2	-1	2	0	-1	0	0	0	0	0	2	0	0	0	0	2	2	0	2	2	0	0	-1	-1	2	0	2	2	2	0	-1	0	2	-1	2	0	0	-1	2	0
solcap_snp_sl_49009	5	19.7737	2	-1	0	2	0	0	0	2	-1	2	0	-1	2	0	0	0	0	2	0	0	0	0	2	2	0	2	2	0	0	-1	-1	2	0	2	2	2	0	-1	0	2	-1	2	0	0	-1	2	0
solcap_snp_sl_48974	5	22.6897	2	-1	0	2	0	0	0	2	-1	2	0	-1	0	0	0	0	0	2	0	0	0	0	2	2	0	2	2	0	0	-1	-1	2	0	2	2	2	0	-1	0	2	-1	2	0	0	-1	2	0
solcap_snp_sl_48962	5	23.6157	2	-1	0	2	0	0	0	2	2	2	0	-1	0	0	0	0	0	2	0	0	0	0	2	2	0	2	2	0	0	-1	-1	2	0	2	2	2	0	-1	0	0	0	2	0	0	-1	2	0
solcap_snp_sl_48932	5	25.1429	2	-1	0	2	0	0	0	2	-1	2	0	-1	0	0	0	0	0	2	2	0	0	0	2	2	0	2	2	0	0	-1	-1	2	0	2	2	2	0	-1	0	0	0	2	0	0	-1	2	0
solcap_snp_sl_23817	5	25.5188	2	-1	0	2	0	0	0	2	-1	2	0	-1	0	0	0	0	0	2	2	0	0	0	2	2	0	2	2	0	0	-1	-1	2	0	2	2	2	0	-1	0	0	0	2	0	0	-1	2	0
solcap_snp_sl_23806	5	25.892	2	-1	-1	2	0	0	0	2	-1	2	0	-1	0	0	0	0	0	2	2	0	0	0	2	2	0	2	2	0	0	-1	-1	2	0	2	2	2	0	2	0	0	0	2	0	0	-1	2	0
solcap_snp_sl_48917	5	26.6328	2	-1	-1	2	0	0	0	2	-1	2	0	-1	0	0	0	0	0	2	2	0	0	0	2	2	0	2	2	0	0	-1	-1	2	0	2	2	0	0	2	0	0	0	2	0	0	-1	2	0
solcap_snp_sl_23787	5	26.9899	2	-1	-1	2	0	0	0	2	2	2	0	-1	0	0	0	0	0	2	2	0	0	0	2	2	0	2	2	0	0	-1	-1	2	0	2	2	0	0	2	0	0	0	2	0	0	-1	2	0
solcap_snp_sl_48911	5	28.093	2	-1	-1	2	0	0	0	2	-1	2	0	-1	0	0	0	0	0	2	2	0	0	0	2	2	0	2	2	0	0	-1	-1	2	0	2	2	0	0	2	0	0	-1	2	0	0	-1	2	0
solcap_snp_sl_23741	5	28.4528	2	-1	-1	2	0	0	0	2	-1	2	0	-1	2	0	0	0	0	2	2	0	0	0	2	2	0	2	2	0	0	-1	-1	2	0	2	2	0	0	2	0	0	-1	2	0	0	-1	2	0
solcap_snp_sl_13481	5	28.8151	2	-1	-1	2	0	0	0	2	-1	2	0	-1	2	0	0	0	0	2	2	0	0	0	2	2	0	2	2	0	0	-1	-1	2	0	-1	2	0	0	2	0	0	-1	2	0	0	-1	2	0
solcap_snp_sl_48897	5	29.9182	2	-1	-1	2	0	0	0	2	-1	2	0	-1	2	0	0	0	0	2	2	0	0	0	2	2	0	2	2	0	0	-1	-1	2	0	2	2	0	0	2	0	0	-1	2	0	0	-1	2	0
solcap_snp_sl_23733	5	30.6429	2	-1	-1	2	0	0	0	2	-1	2	0	-1	2	0	0	0	0	2	2	0	0	0	2	2	0	2	2	0	0	-1	-1	2	0	2	2	0	0	2	0	2	-1	2	0	0	-1	2	0
solcap_snp_sl_29483	5	31.0026	2	-1	-1	2	0	0	0	2	0	2	0	-1	2	2	0	0	0	2	2	0	0	0	2	2	0	2	2	0	0	-1	-1	2	0	2	2	0	0	2	0	2	0	2	0	0	-1	2	0
solcap_snp_sl_29481	5	31.3598	2	-1	-1	2	0	0	0	2	0	2	0	-1	2	2	0	0	0	2	2	0	0	0	2	2	0	2	2	0	0	-1	-1	2	0	-1	2	0	0	2	0	2	0	2	0	0	-1	2	0
solcap_snp_sl_29479	5	31.7221	2	-1	-1	2	0	0	0	2	-1	2	0	-1	2	2	0	0	0	2	2	0	0	0	2	2	0	2	2	0	0	-1	-1	2	0	-1	2	0	0	2	0	2	0	2	0	0	-1	2	0
solcap_snp_sl_48880	5	33.2377	2	-1	-1	2	0	0	0	2	0	2	0	-1	2	2	0	0	0	2	2	0	0	0	2	2	0	2	2	0	0	-1	-1	2	0	2	2	0	0	2	0	2	0	2	0	0	-1	2	0
solcap_snp_sl_48843	5	34.7087	2	-1	-1	2	0	0	0	2	0	2	0	-1	2	2	0	0	0	2	2	0	0	0	2	2	0	-1	2	0	0	-1	-1	2	0	2	2	0	0	-1	0	2	0	2	0	0	-1	2	0
solcap_snp_sl_29473	5	35.1895	2	-1	-1	2	0	0	0	2	0	2	0	-1	2	2	0	0	0	2	2	0	0	0	2	2	0	-1	2	0	0	-1	-1	2	0	-1	2	0	0	-1	0	2	0	2	0	0	-1	2	0
solcap_snp_sl_50687	5	36.1155	2	-1	2	2	0	0	0	2	0	2	0	-1	2	2	0	0	0	2	2	0	0	0	2	2	0	-1	2	0	0	-1	-1	2	0	2	2	0	0	-1	0	2	0	2	0	0	-1	2	0
solcap_snp_sl_50718	5	37.0331	2	-1	2	2	0	0	0	2	-1	2	0	-1	2	2	0	0	0	2	2	0	0	0	2	2	0	-1	2	0	0	-1	-1	2	0	2	2	0	0	-1	0	2	0	2	0	0	-1	2	0
solcap_snp_sl_50722	5	37.9591	2	-1	2	2	0	0	0	2	-1	2	0	-1	2	2	0	0	0	2	2	0	0	0	2	2	0	-1	2	0	0	-1	-1	2	0	2	2	0	0	-1	0	2	0	2	0	0	-1	2	0
solcap_snp_sl_50775	5	38.4136	2	-1	2	2	-1	0	0	2	-1	2	0	-1	2	2	0	0	0	2	2	0	0	0	2	2	0	-1	2	0	0	-1	-1	2	0	2	2	0	0	-1	0	2	0	2	0	0	-1	2	0
solcap_snp_sl_50804	5	39.5677	2	-1	2	0	-1	0	0	2	-1	2	0	0	2	2	0	0	0	-1	2	0	0	0	2	2	0	-1	2	0	0	-1	2	2	0	2	2	0	0	-1	0	2	0	2	0	0	-1	2	0
solcap_snp_sl_50819	5	39.9327	2	-1	2	0	-1	0	0	2	-1	2	0	0	2	2	0	0	0	-1	2	0	0	0	2	2	0	-1	2	0	0	-1	-1	2	0	2	2	0	0	-1	0	2	0	2	0	0	-1	2	0
CL017209-0588	5	40.3831	2	-1	2	0	-1	0	0	2	-1	2	0	0	2	2	0	0	0	-1	2	0	0	0	2	2	0	-1	2	0	0	-1	-1	2	0	2	2	0	0	-1	0	2	0	2	0	0	-1	2	0
solcap_snp_sl_50844	5	40.8336	2	-1	2	0	-1	0	0	2	-1	2	0	0	2	2	0	0	0	-1	2	0	0	0	2	2	0	-1	2	0	0	-1	-1	2	0	2	2	0	0	-1	0	2	0	0	0	0	-1	2	0
solcap_snp_sl_50902	5	41.5689	2	-1	2	0	-1	0	0	2	-1	2	0	0	2	2	0	0	0	0	2	0	0	0	2	2	0	-1	2	0	0	-1	-1	2	0	2	2	0	0	-1	0	2	0	0	0	0	-1	2	0
solcap_snp_sl_50925	5	42.3043	2	-1	-1	0	-1	0	0	2	2	-1	0	0	2	2	0	0	0	0	2	0	0	0	2	2	0	-1	2	0	0	-1	0	2	0	2	2	0	0	-1	0	2	0	0	0	0	-1	2	0
solcap_snp_sl_50932	5	42.6589	2	-1	-1	0	-1	0	0	2	2	-1	0	0	2	2	0	0	0	0	2	0	0	0	2	2	0	-1	2	0	0	-1	0	2	0	2	2	0	0	-1	0	2	0	0	0	0	-1	2	0
solcap_snp_sl_50940	5	45.3129	2	-1	-1	0	-1	0	0	0	2	-1	0	2	2	2	0	0	0	0	-1	0	0	0	2	2	0	-1	2	0	0	-1	0	2	0	2	2	0	0	2	0	2	0	0	0	0	-1	2	0
solcap_snp_sl_50963	5	46.0482	2	-1	-1	0	-1	0	0	0	2	-1	0	2	2	2	0	0	0	0	-1	0	0	0	2	2	0	-1	2	0	2	0	0	2	0	2	2	0	0	-1	0	2	0	0	0	0	-1	2	0
solcap_snp_sl_5086	5	46.7677	2	-1	-1	0	-1	0	0	0	2	-1	0	2	2	2	0	0	0	0	-1	0	0	0	2	2	0	-1	2	0	2	0	0	2	0	2	2	0	0	-1	0	2	0	0	0	0	-1	2	0
solcap_snp_sl_51043	5	47.2142	2	-1	-1	0	-1	0	0	0	2	-1	0	2	2	2	0	0	0	0	-1	0	0	0	2	2	0	-1	2	0	2	0	0	2	0	2	2	0	0	-1	0	2	0	0	0	0	-1	2	0
solcap_snp_sl_13798	5	48.1152	2	-1	-1	0	2	0	0	0	2	-1	0	2	2	2	0	0	0	0	0	0	0	0	2	2	0	-1	2	0	0	0	0	2	0	2	2	0	0	-1	0	2	0	0	0	0	-1	2	0
solcap_snp_sl_51094	5	48.8145	2	-1	-1	0	2	0	0	0	2	-1	0	2	2	2	0	0	0	0	0	0	0	0	2	2	0	-1	2	0	0	0	0	2	0	2	2	0	0	-1	0	2	0	0	0	0	-1	2	0
solcap_snp_sl_55326	5	49.1642	2	-1	-1	0	2	0	0	0	2	-1	0	2	2	2	0	0	0	0	0	0	0	0	2	2	0	-1	2	0	0	0	0	2	0	2	2	0	0	-1	0	2	0	0	0	0	-1	2	0
solcap_snp_sl_67793	5	49.509	2	-1	-1	0	2	0	0	0	2	-1	0	2	2	2	2	0	0	0	0	0	0	0	2	2	0	-1	2	0	0	0	0	2	0	2	2	0	0	-1	0	2	0	0	0	0	-1	2	0
solcap_snp_sl_67790	5	49.8587	2	-1	-1	0	2	0	0	0	2	-1	0	2	2	2	2	0	0	0	0	0	0	0	2	2	0	-1	2	0	0	0	0	2	0	2	2	0	0	-1	0	2	0	0	0	0	-1	2	0
solcap_snp_sl_51456	5	50.573	2	-1	-1	0	2	0	0	0	2	-1	0	2	2	2	2	0	0	-1	0	0	0	0	2	2	0	0	2	0	0	0	0	2	0	2	2	0	0	-1	0	2	0	0	0	0	-1	2	0
solcap_snp_sl_22560	5	50.9251	2	-1	-1	0	2	0	0	0	2	-1	0	2	2	2	2	0	0	-1	0	0	0	0	2	2	0	-1	2	0	0	0	0	2	0	2	2	0	0	-1	0	2	0	0	0	0	-1	2	0
solcap_snp_sl_22571	5	51.2797	2	-1	-1	0	2	0	0	0	2	-1	0	2	2	2	2	0	0	-1	0	0	0	0	2	2	0	-1	2	0	0	0	0	2	0	2	2	0	0	-1	0	2	0	0	0	0	-1	2	0
solcap_snp_sl_25829	5	51.6343	2	-1	-1	0	2	0	0	0	2	-1	0	2	2	2	2	0	0	-1	0	0	0	0	2	2	0	-1	2	0	0	0	0	2	0	2	2	0	2	-1	0	2	0	0	0	0	-1	2	0
solcap_snp_sl_16137	5	51.989	2	-1	-1	0	2	0	0	0	2	-1	0	2	2	2	2	0	0	-1	0	0	0	0	2	2	0	0	2	0	0	0	0	2	0	2	2	0	2	-1	0	2	0	0	0	0	0	2	0
solcap_snp_sl_37167	5	52.7084	2	-1	-1	0	2	0	0	0	2	-1	0	2	2	2	2	0	0	-1	0	0	0	0	2	2	0	-1	2	0	0	0	0	2	0	-1	2	0	2	2	0	2	0	0	0	0	0	2	0
solcap_snp_sl_30	5	53.4177	2	-1	2	0	2	0	0	0	2	-1	0	2	2	2	2	0	0	-1	0	0	0	0	2	2	0	-1	2	0	0	0	0	2	0	-1	2	0	2	2	0	2	0	0	0	0	0	2	0
solcap_snp_sl_38	5	53.7723	2	-1	2	0	2	0	0	0	2	-1	0	2	2	2	2	0	0	-1	0	0	0	0	2	2	0	-1	2	0	0	0	0	2	0	-1	2	0	2	2	0	2	0	0	0	0	0	2	0
solcap_snp_sl_12187	5	54.1244	2	-1	2	0	2	0	0	0	2	-1	0	2	2	2	2	0	0	-1	0	0	0	0	2	2	0	-1	2	0	0	0	0	2	0	2	2	0	2	2	0	2	0	0	0	0	0	2	0
solcap_snp_sl_66	5	54.8287	2	-1	2	0	2	0	0	0	2	0	0	2	0	2	2	0	0	-1	0	0	0	0	2	2	0	-1	2	0	0	0	0	2	0	2	2	0	2	2	0	2	0	0	0	0	0	2	0
solcap_snp_sl_37183	5	55.5232	2	-1	2	0	2	0	0	0	2	0	0	2	0	2	2	0	0	-1	0	0	0	0	2	2	2	0	2	0	0	0	0	2	0	2	2	0	2	2	0	2	0	0	0	0	0	2	0
solcap_snp_sl_22596	5	55.8753	2	-1	2	0	2	0	0	0	2	-1	0	2	0	2	2	0	0	-1	0	0	0	0	2	2	2	-1	2	0	0	-1	0	2	0	2	2	0	2	2	0	2	0	0	0	0	0	2	0
solcap_snp_sl_22607	5	56.5948	2	-1	2	0	2	0	0	0	-1	-1	0	2	0	2	2	0	0	-1	0	0	0	0	2	2	2	-1	2	0	0	-1	0	2	0	2	2	0	2	2	0	2	-1	2	0	0	0	2	0
solcap_snp_sl_37191	5	57.3091	2	-1	2	0	2	0	0	0	-1	2	0	2	0	2	2	0	0	-1	0	0	0	0	0	2	2	-1	2	0	0	-1	0	2	0	2	2	0	2	2	0	2	0	2	0	0	0	2	0
solcap_snp_sl_37199	5	57.654	2	-1	2	0	2	0	0	0	-1	2	0	2	0	2	2	0	0	-1	0	0	0	0	0	2	2	-1	2	0	0	-1	0	2	0	2	2	0	2	2	0	2	0	2	0	0	0	2	0
solcap_snp_sl_37200	5	58.1004	-1	-1	2	0	2	0	0	0	-1	-1	0	2	0	-1	-1	0	0	-1	0	0	0	0	0	2	2	-1	2	0	0	-1	0	-1	0	2	-1	0	-1	2	0	-1	0	2	0	0	0	-1	0
solcap_snp_sl_69236	5	58.5468	2	-1	2	0	2	0	0	0	-1	2	0	2	0	2	2	0	0	-1	0	0	0	0	0	2	2	-1	2	0	0	-1	0	2	0	2	2	0	2	2	0	2	0	2	0	0	0	2	0
solcap_snp_sl_37207	5	59.5887	2	-1	2	0	2	0	0	2	-1	2	0	2	0	2	2	0	0	-1	0	0	0	0	0	2	2	-1	2	0	0	-1	0	2	0	2	2	0	2	2	0	2	0	2	0	0	0	2	0
solcap_snp_sl_37251	5	62.9269	0	-1	2	0	2	0	0	0	2	2	2	2	0	2	2	0	0	-1	0	0	0	0	0	2	2	-1	2	0	0	-1	0	2	0	2	0	0	2	2	0	2	0	2	0	0	0	2	0
solcap_snp_sl_37266	5	63.9834	0	-1	2	0	2	0	0	0	2	-1	2	2	0	2	2	0	0	-1	0	0	0	0	0	2	2	-1	2	0	0	-1	0	2	0	2	0	0	2	2	2	2	0	2	0	0	0	2	0
solcap_snp_sl_12213	5	64.6779	0	-1	2	0	2	0	0	0	2	-1	2	2	0	2	2	0	0	-1	0	0	0	0	0	2	2	-1	2	0	0	-1	0	2	0	2	0	0	2	2	2	2	0	2	0	0	0	2	0
solcap_snp_sl_105	5	65.3724	0	-1	2	0	2	0	0	0	2	-1	2	2	0	2	2	0	0	-1	0	0	0	0	0	2	2	-1	2	0	0	-1	0	2	0	2	0	0	2	2	2	2	0	2	0	0	0	2	0
solcap_snp_sl_25859	5	66.7714	0	-1	2	0	2	0	0	0	2	-1	2	2	0	2	2	0	0	-1	0	0	0	0	0	2	2	-1	2	0	0	-1	0	2	0	0	0	0	2	2	2	2	0	2	0	0	0	2	0
solcap_snp_sl_123	5	67.4611	0	-1	2	0	2	0	0	0	2	-1	2	2	0	2	2	0	0	-1	0	0	0	0	0	2	2	-1	2	0	0	-1	0	2	0	0	0	0	2	2	2	2	0	2	0	0	0	2	0
solcap_snp_sl_37366	5	68.5102	0	-1	2	0	2	0	0	0	2	-1	2	2	0	2	2	0	0	-1	0	0	0	0	0	2	2	-1	2	0	0	-1	0	2	0	2	0	0	2	2	2	2	0	2	0	2	0	2	0
solcap_snp_sl_12229	5	69.1999	0	-1	2	0	2	0	0	0	2	-1	2	2	0	2	2	0	0	-1	0	0	0	0	0	2	2	-1	2	0	0	-1	0	2	0	2	0	0	2	2	2	2	0	2	0	2	0	2	0
2719_1_118_b	5	69.5423	0	-1	2	0	2	0	0	0	2	-1	2	2	0	2	2	0	0	-1	0	0	0	0	0	2	2	-1	2	0	0	-1	0	2	0	0	0	0	2	2	2	2	0	2	0	2	0	2	0
solcap_snp_sl_37381	5	70.3899	0	-1	2	0	2	0	0	0	2	0	-1	2	0	-1	-1	0	0	2	0	0	0	0	0	2	2	-1	2	0	0	-1	0	-1	0	2	0	0	-1	2	-1	-1	0	2	0	2	0	-1	0
solcap_snp_sl_22643	5	74.0327	-1	-1	2	0	-1	0	2	0	2	2	2	2	0	2	2	0	0	-1	0	0	0	0	2	2	2	-1	2	0	0	0	0	2	0	2	0	0	2	2	2	2	0	2	0	2	0	2	0
solcap_snp_sl_22649	5	74.7272	-1	-1	2	0	-1	0	2	0	2	2	2	2	0	2	2	0	0	-1	0	0	0	0	2	2	2	-1	2	0	0	0	0	2	0	2	0	0	2	2	2	2	0	2	0	2	0	2	0
solcap_snp_sl_12270	5	75.0696	-1	-1	2	0	-1	0	2	0	2	2	2	2	0	2	2	0	0	-1	0	0	0	0	2	2	2	-1	2	0	0	0	0	2	0	2	0	0	2	2	2	2	0	2	0	2	0	2	0
solcap_snp_sl_158	5	75.4121	-1	-1	2	0	-1	0	2	0	2	2	2	2	0	2	2	0	0	-1	0	0	0	0	2	2	2	-1	2	0	0	0	0	2	0	2	0	0	2	2	2	2	0	2	0	2	0	2	0
solcap_snp_sl_16204	5	77.1734	-1	-1	2	0	-1	0	2	0	2	2	2	2	0	2	2	0	0	-1	0	0	0	0	2	2	2	-1	2	0	0	0	0	2	0	0	0	0	2	2	2	2	0	2	0	2	0	2	0
solcap_snp_sl_37485	5	80.0752	-1	-1	0	0	-1	0	2	0	2	2	2	2	0	2	2	2	0	2	0	0	0	0	2	2	2	-1	2	0	0	0	0	2	0	2	0	0	2	0	2	2	0	2	0	2	0	2	0
solcap_snp_sl_224	5	84.3161	0	2	0	0	-1	0	2	0	2	2	2	2	0	2	2	2	0	2	0	2	0	0	2	2	2	0	0	0	0	0	0	2	0	2	2	0	2	0	2	2	0	2	0	2	0	2	0
solcap_snp_sl_229	5	84.654	0	2	0	0	-1	0	2	0	2	2	2	2	0	2	2	2	0	2	0	2	0	0	2	2	2	0	0	0	0	0	0	2	0	2	2	0	2	0	2	2	0	2	0	2	0	2	0
solcap_snp_sl_37562	5	84.9873	0	2	0	0	2	0	2	0	2	2	2	2	0	2	2	2	0	2	0	2	0	0	2	2	2	0	0	0	0	0	0	2	0	2	2	0	2	0	2	2	0	2	0	2	0	2	0
solcap_snp_sl_37577	5	85.654	0	2	0	0	2	0	2	0	2	0	2	2	0	2	2	2	0	2	0	2	0	0	2	2	2	0	0	0	0	0	0	2	0	2	2	0	2	0	2	2	0	2	0	2	0	2	0
solcap_snp_sl_37588	5	85.9918	0	2	0	0	2	0	2	0	2	0	2	2	0	2	2	2	0	2	0	2	0	0	2	2	2	0	0	0	0	0	-1	2	0	2	2	0	2	0	2	2	0	2	0	2	0	2	0
solcap_snp_sl_249	5	86.3297	0	2	0	0	2	0	2	0	2	0	2	2	0	2	2	2	0	2	0	2	0	0	2	2	2	0	0	0	0	0	-1	2	0	2	0	0	2	0	2	2	0	2	0	2	0	2	0
solcap_snp_sl_37626	5	86.6793	0	2	0	0	-1	0	2	0	2	0	2	2	0	2	2	2	0	2	0	2	0	0	2	2	2	0	0	0	0	0	-1	2	0	2	0	0	2	0	2	2	0	2	0	2	0	2	0
solcap_snp_sl_37673	5	87.3937	0	2	0	0	2	0	2	0	2	0	2	2	0	2	2	2	0	2	0	2	0	0	2	2	2	0	0	0	0	0	-1	2	0	2	0	0	2	0	2	2	0	2	0	2	0	2	0
solcap_snp_sl_306	5	88.108	0	2	0	0	2	0	2	0	-1	0	2	2	0	2	2	2	0	2	0	2	0	0	2	2	2	0	0	0	0	0	-1	2	0	2	0	0	2	0	2	2	0	2	0	2	0	2	0
solcap_snp_sl_37784	5	90.2992	0	2	0	0	2	0	2	0	-1	0	2	2	0	2	2	2	0	2	0	2	0	2	2	2	2	0	0	0	2	0	0	2	0	2	0	0	2	0	2	2	0	2	0	2	0	2	0
solcap_snp_sl_353	5	91.0085	0	2	0	0	2	0	2	0	-1	0	2	2	0	2	2	2	0	2	0	2	0	2	2	2	2	0	0	0	2	0	-1	2	0	2	0	0	2	0	2	2	0	2	0	2	0	2	0
solcap_snp_sl_37825	5	91.3631	0	2	0	0	2	0	2	0	-1	-1	2	2	0	2	2	2	0	2	0	2	0	2	2	2	2	0	0	0	2	0	-1	2	0	2	0	0	2	0	2	2	0	2	0	2	0	2	0
solcap_snp_sl_37888	5	93.5543	0	2	0	0	2	0	2	0	-1	-1	2	2	0	2	2	2	0	2	0	2	0	2	2	2	2	0	0	0	2	0	-1	2	0	2	0	0	2	0	2	2	0	2	0	2	0	2	0
solcap_snp_sl_37979	5	94.6336	0	2	0	0	2	0	2	0	-1	0	2	2	0	2	2	2	0	2	0	2	0	2	2	2	2	-1	0	0	2	0	-1	2	0	2	0	0	2	0	2	2	0	0	0	2	-1	2	0
solcap_snp_sl_26803	6	0	2	2	0	2	-1	0	0	2	-1	2	2	2	0	2	0	2	0	-1	2	2	2	0	2	0	0	-1	2	2	2	0	-1	0	2	-1	0	2	2	-1	0	2	-1	2	0	0	0	0	0
solcap_snp_sl_26791	6	0.7576	2	2	0	2	-1	0	0	2	0	0	2	2	0	2	0	2	0	-1	2	2	2	0	2	0	0	0	2	2	2	0	-1	0	2	-1	0	2	2	0	0	2	-1	2	0	0	0	0	0
solcap_snp_sl_26783	6	1.1336	2	2	0	2	2	0	0	2	-1	0	2	2	0	2	0	2	0	-1	2	2	2	0	2	0	0	-1	2	2	2	0	-1	0	2	-1	0	2	2	-1	0	2	-1	2	2	0	0	0	0
solcap_snp_sl_39953	6	1.5067	2	2	0	2	-1	0	0	2	-1	0	2	2	0	2	0	2	0	-1	2	2	2	0	2	0	0	-1	2	2	2	0	-1	0	2	-1	0	2	2	-1	0	2	-1	2	2	0	0	0	0
solcap_snp_sl_22980	6	2.6433	2	-1	0	2	-1	0	0	2	0	0	2	2	0	2	0	2	0	-1	2	2	2	0	2	0	0	0	2	2	2	0	-1	0	2	-1	0	2	2	-1	0	2	-1	2	2	0	0	0	0
solcap_snp_sl_22860	6	3.5958	-1	2	0	2	2	0	0	-1	0	0	-1	2	0	-1	0	-1	0	-1	2	2	-1	0	2	0	0	2	2	2	-1	0	-1	0	2	-1	0	2	-1	-1	0	-1	-1	2	-1	0	0	-1	0
solcap_snp_sl_35274	6	4.0675	2	-1	0	2	-1	2	0	2	0	0	2	2	0	2	0	2	0	-1	2	2	2	0	2	0	0	2	2	2	2	0	-1	0	2	-1	0	2	2	-1	0	2	-1	2	2	0	0	2	0
solcap_snp_sl_35273	6	4.4246	2	2	0	2	2	2	0	2	0	0	2	2	0	2	0	2	0	-1	2	0	2	0	2	0	0	2	2	2	2	0	-1	0	2	-1	0	2	2	-1	0	2	-1	2	2	0	0	2	0
solcap_snp_sl_25323	6	4.7844	2	-1	0	2	-1	2	0	2	-1	0	2	2	0	2	0	2	0	-1	2	0	2	0	2	0	0	2	2	2	2	0	-1	0	2	-1	0	2	2	-1	0	2	-1	2	2	0	0	2	0
solcap_snp_sl_65693	6	5.1467	2	2	0	2	-1	2	0	2	-1	0	2	2	0	2	0	2	0	-1	2	0	0	0	2	0	0	2	2	2	2	0	-1	0	2	-1	0	2	2	-1	0	2	-1	2	2	0	0	2	0
solcap_snp_sl_25252	6	5.5064	2	2	0	-1	2	2	0	2	2	0	2	2	0	2	0	2	0	-1	2	0	0	0	2	0	0	2	2	2	2	0	-1	2	2	-1	0	2	2	-1	0	2	-1	2	2	0	0	2	0
solcap_snp_sl_25245	6	5.8635	2	2	0	-1	-1	2	0	2	2	0	2	2	0	2	0	2	0	-1	2	0	0	0	2	0	0	2	2	2	2	0	-1	2	2	-1	0	2	2	-1	0	2	-1	2	2	0	0	2	0
solcap_snp_sl_35211	6	6.9586	2	2	0	2	-1	2	0	2	2	0	2	2	0	2	2	2	0	-1	2	0	0	0	2	0	0	2	2	2	2	0	-1	2	2	-1	0	2	2	-1	0	2	-1	2	2	0	0	2	0
solcap_snp_sl_25166	6	7.6781	2	2	0	2	-1	2	0	2	2	0	2	2	0	2	2	2	0	-1	2	0	0	0	2	0	0	2	2	2	2	0	-1	2	2	-1	0	2	2	-1	0	2	-1	2	2	0	0	2	0
solcap_snp_sl_35197	6	9.0673	2	2	0	2	-1	2	0	2	2	0	2	2	0	2	2	2	0	-1	2	0	0	0	2	0	0	2	2	2	2	0	-1	2	2	-1	0	2	2	-1	0	2	-1	2	2	0	0	2	0
solcap_snp_sl_25160	6	11.4055	2	2	-1	2	2	2	0	2	2	0	2	2	0	2	2	2	0	-1	2	0	0	0	2	2	0	2	2	0	2	-1	2	2	2	-1	0	2	2	0	0	2	-1	2	2	2	0	2	0
solcap_snp_sl_35133	6	12.2984	2	2	-1	2	2	2	0	2	2	0	2	2	0	2	2	2	0	-1	2	0	0	0	2	2	0	2	2	0	2	-1	2	2	2	-1	0	2	2	0	0	2	-1	2	2	2	0	2	0
solcap_snp_sl_35063	6	13.6501	2	2	-1	2	2	2	0	2	2	0	2	2	0	2	2	2	0	-1	2	0	0	0	2	2	0	2	2	0	2	-1	2	2	2	-1	0	2	2	0	0	2	-1	2	2	2	0	2	0
solcap_snp_sl_35037	6	14.7372	2	2	-1	2	2	2	0	2	2	0	2	2	0	2	2	2	0	0	2	0	0	0	2	2	0	2	2	0	2	-1	2	2	2	-1	0	2	2	-1	0	2	-1	2	2	2	0	2	0
solcap_snp_sl_30511	6	15.097	2	-1	-1	2	2	2	0	2	2	0	2	2	0	2	2	0	0	0	2	0	0	0	2	2	0	2	2	0	2	-1	2	2	2	-1	0	2	2	-1	0	2	-1	2	2	2	0	2	0
solcap_snp_sl_28348	6	15.4567	2	2	-1	2	2	2	0	2	2	0	2	2	0	2	2	0	0	0	2	0	0	0	2	2	0	2	2	0	2	-1	2	2	2	-1	0	2	2	0	0	2	-1	2	2	2	0	2	0
solcap_snp_sl_2614	6	15.9031	2	-1	-1	2	2	2	0	2	2	0	2	2	0	2	2	0	0	0	2	0	0	0	2	2	0	2	2	0	2	-1	2	2	2	-1	0	2	2	0	0	2	-1	2	2	2	0	2	0
solcap_snp_sl_28367	6	17.2548	2	-1	-1	2	2	2	0	2	2	0	2	2	0	2	2	0	0	0	2	0	0	0	2	2	0	2	2	0	2	-1	2	2	2	-1	0	2	2	0	0	2	-1	2	2	2	0	2	0
solcap_snp_sl_44578	6	17.6094	2	2	-1	2	2	2	0	2	2	0	2	2	0	2	2	0	0	0	2	0	0	0	2	2	0	2	2	0	2	-1	2	0	2	-1	0	2	2	0	0	2	-1	2	2	2	0	2	0
CL016669-0383	6	18.5024	2	2	-1	2	2	2	0	2	2	0	2	2	0	2	2	0	0	0	2	0	0	0	2	2	0	2	2	0	2	-1	2	0	2	-1	0	2	2	0	0	2	-1	2	2	2	0	2	0
solcap_snp_sl_44591	6	18.9449	2	2	-1	2	2	2	0	2	2	0	2	2	0	2	2	0	0	0	2	0	0	0	2	2	0	2	2	0	2	-1	-1	0	2	-1	0	2	2	0	0	2	-1	2	2	2	0	2	0
solcap_snp_sl_44607	6	19.2995	2	-1	-1	2	2	2	0	2	2	0	2	2	0	2	2	0	0	0	2	0	0	0	2	2	0	2	2	0	2	-1	-1	0	0	-1	0	2	2	0	0	2	-1	2	2	2	0	2	0
solcap_snp_sl_44625	6	19.6618	2	2	-1	2	2	2	0	2	2	0	2	2	0	2	2	0	0	0	2	0	0	0	2	2	0	2	2	0	2	-1	-1	0	0	-1	0	2	2	0	0	2	-1	2	2	2	0	2	0
solcap_snp_sl_44650	6	21.1548	2	2	-1	2	2	0	0	2	2	0	2	2	0	2	2	0	0	0	2	0	0	0	2	2	0	2	2	0	2	-1	-1	0	0	-1	0	2	2	0	0	2	-1	2	2	2	0	2	0
solcap_snp_sl_44670	6	21.5251	2	2	2	2	2	0	0	2	2	0	2	2	0	2	2	0	0	0	2	0	0	0	2	2	0	2	2	0	2	-1	2	0	0	2	0	2	2	0	0	2	-1	2	2	2	0	2	0
solcap_snp_sl_44686	6	21.8849	2	2	-1	2	2	0	0	2	2	0	2	2	0	2	2	0	0	0	2	0	0	0	2	2	0	2	2	0	2	-1	-1	0	0	-1	0	2	2	0	0	2	-1	2	2	2	0	2	0
solcap_snp_sl_44713	6	22.2446	2	-1	-1	2	2	0	0	2	2	0	2	2	0	2	2	0	0	0	2	0	0	0	2	2	0	2	2	0	2	-1	-1	0	0	-1	0	2	2	0	0	2	-1	2	2	2	0	2	0
solcap_snp_sl_44736	6	22.9641	2	-1	-1	2	2	0	0	2	2	0	2	2	0	2	2	0	0	0	2	0	0	0	2	2	0	2	2	0	2	-1	-1	2	0	-1	0	2	2	0	0	2	-1	2	2	2	0	2	0
solcap_snp_sl_68830	6	23.6887	0	-1	-1	2	2	0	0	2	2	0	2	2	0	2	2	0	0	0	2	0	0	0	2	2	0	2	2	0	2	-1	-1	2	0	-1	0	2	2	0	0	2	-1	2	2	2	0	2	0
solcap_snp_sl_68871	6	24.7759	0	2	-1	2	2	0	0	2	-1	0	2	2	0	2	2	0	0	0	2	0	2	0	2	2	0	2	2	0	2	-1	-1	2	0	-1	0	2	2	0	0	2	-1	2	2	2	0	2	0
solcap_snp_sl_68887	6	25.5006	0	-1	0	2	2	0	0	2	-1	0	2	2	0	2	2	0	0	0	2	0	2	0	2	2	0	-1	0	0	2	-1	-1	2	0	-1	0	2	2	0	0	2	-1	2	2	2	0	2	0
solcap_snp_sl_68935	6	26.2048	0	2	0	2	2	0	0	2	-1	0	2	2	0	2	2	0	0	0	2	0	2	0	2	2	0	-1	0	0	2	-1	-1	2	0	-1	0	2	-1	0	0	2	0	2	2	2	-1	2	0
solcap_snp_sl_68943	6	26.9295	0	2	0	2	2	0	0	0	-1	0	2	2	0	2	2	0	0	0	2	0	2	0	2	2	0	-1	0	0	2	-1	-1	2	0	-1	0	2	-1	0	0	2	0	2	2	2	-1	2	0
solcap_snp_sl_68954	6	27.649	0	-1	0	2	2	0	0	0	-1	0	2	2	0	2	0	0	0	0	2	0	2	0	2	2	0	-1	0	2	2	-1	-1	2	0	-1	0	-1	-1	0	0	2	0	2	2	-1	-1	2	0
solcap_snp_sl_68976	6	28.0036	2	-1	0	2	2	0	0	0	-1	0	2	2	0	2	0	0	0	0	2	0	2	0	2	2	0	-1	0	2	2	-1	-1	2	0	-1	0	-1	-1	0	0	2	0	2	2	-1	-1	2	0
CL016124-0483	6	29.0829	2	2	0	2	2	0	0	0	-1	0	2	2	0	2	0	0	0	0	2	0	2	0	2	2	0	-1	0	2	2	-1	-1	2	0	-1	0	-1	-1	0	0	2	0	2	2	-1	-1	2	0
solcap_snp_sl_55858	6	29.8129	2	2	0	2	2	0	0	0	-1	0	2	2	0	2	0	0	0	0	2	0	2	0	2	2	0	-1	0	2	2	-1	-1	2	0	-1	0	-1	-1	0	0	2	-1	2	2	-1	-1	2	0
solcap_snp_sl_55874	6	31.7077	2	2	-1	2	2	0	0	0	-1	0	2	2	0	2	0	0	0	0	2	0	2	0	2	2	0	-1	0	2	2	-1	-1	2	0	-1	0	-1	-1	0	0	2	-1	2	2	-1	-1	2	0
solcap_snp_sl_55905	6	34.4884	2	-1	-1	2	2	0	2	0	2	0	0	2	0	2	0	0	0	0	2	0	2	0	2	2	0	-1	0	2	2	-1	-1	2	0	-1	0	-1	-1	0	0	2	-1	2	2	-1	-1	2	0
solcap_snp_sl_55941	6	35.246	2	2	-1	2	2	2	2	0	2	0	0	0	0	2	0	0	0	0	0	0	2	0	2	0	0	-1	0	2	2	-1	-1	2	0	-1	0	-1	-1	0	0	2	-1	2	0	2	-1	2	0
solcap_snp_sl_24361	6	36.0094	2	2	-1	2	2	2	2	0	2	0	0	0	0	2	0	0	0	0	2	0	2	0	2	0	0	-1	0	2	2	-1	-1	2	0	-1	0	-1	-1	0	0	2	-1	2	0	2	-1	2	0
CL015317-0078	6	36.3882	2	2	-1	2	2	2	2	0	2	0	0	0	0	2	0	0	0	0	2	0	2	0	2	2	0	-1	0	2	2	-1	-1	2	0	-1	0	-1	-1	-1	0	2	-1	2	0	2	-1	2	0
solcap_snp_sl_14452	6	36.7559	2	-1	-1	2	2	2	2	0	2	0	0	0	0	2	0	0	0	0	2	0	2	0	2	2	0	-1	0	2	2	-1	-1	2	0	-1	0	-1	2	-1	0	2	-1	2	0	2	-1	2	0
solcap_snp_sl_14458	6	37.2104	2	-1	-1	2	2	2	2	0	2	0	0	0	0	2	0	0	0	0	2	0	2	0	2	2	0	-1	0	2	2	-1	-1	2	0	-1	0	-1	2	-1	0	2	-1	2	0	2	-1	2	0
solcap_snp_sl_40811	6	39.0805	2	0	-1	2	2	2	2	0	2	0	0	0	0	2	0	0	0	0	0	2	2	0	2	2	0	-1	0	2	2	-1	-1	2	0	-1	0	-1	-1	-1	0	2	0	2	0	2	-1	2	0
solcap_snp_sl_1349	6	40.5735	2	0	-1	2	2	2	2	0	2	0	0	0	-1	2	0	0	0	0	0	2	2	0	2	2	0	-1	0	2	2	-1	-1	2	0	-1	0	-1	-1	-1	0	2	0	2	0	2	-1	0	0
solcap_snp_sl_40775	6	40.9384	2	0	2	2	2	2	2	0	2	0	0	0	-1	2	0	0	0	0	0	2	2	0	2	2	0	-1	0	2	2	-1	-1	2	0	-1	0	-1	-1	-1	0	2	0	2	0	2	-1	0	0
solcap_snp_sl_40755	6	41.3008	2	0	2	2	2	2	2	0	2	0	0	0	-1	2	0	0	0	0	0	0	2	0	2	2	0	-1	0	2	2	-1	-1	2	0	-1	0	-1	-1	-1	0	2	0	2	0	2	-1	0	0
solcap_snp_sl_40699	6	41.6684	2	0	2	2	2	2	2	0	2	0	0	0	-1	2	0	0	0	0	0	0	2	0	2	2	0	-1	0	2	2	0	-1	2	0	-1	0	-1	-1	-1	0	2	0	2	2	2	-1	0	0
solcap_snp_sl_41811	6	42.4038	2	0	2	2	2	2	2	0	2	0	2	0	-1	2	0	0	0	0	0	0	2	0	2	2	0	-1	0	2	2	0	-1	2	0	-1	0	-1	-1	-1	0	2	0	2	2	2	-1	0	0
solcap_snp_sl_41840	6	43.908	2	0	2	2	2	2	2	0	2	0	2	0	-1	2	0	0	0	0	0	0	2	0	2	2	0	-1	0	2	2	0	-1	2	0	-1	0	-1	2	-1	0	2	0	2	2	2	-1	0	0
solcap_snp_sl_12763	6	44.6488	2	0	2	2	2	2	2	0	2	0	2	0	-1	2	0	0	0	0	0	0	2	0	2	2	0	2	2	2	2	0	-1	2	-1	0	0	-1	2	-1	0	2	0	2	2	2	-1	0	0
solcap_snp_sl_12771	6	45.0111	2	0	2	2	2	2	2	0	2	0	2	0	-1	2	0	0	0	0	0	0	2	0	2	2	0	2	2	2	2	0	-1	2	-1	0	0	2	2	-1	0	2	0	2	2	2	-1	0	0
solcap_snp_sl_42119	6	49.4946	2	0	2	0	2	2	2	2	2	0	2	0	-1	2	0	2	0	0	0	0	2	0	2	2	0	-1	0	2	2	-1	-1	2	2	0	0	2	2	-1	0	2	0	2	2	2	2	0	0
solcap_snp_sl_39041	6	51.7863	2	0	2	0	2	2	2	2	2	2	2	0	-1	2	0	2	0	0	0	0	2	0	2	2	0	-1	0	2	2	-1	-1	2	2	0	0	-1	2	-1	0	2	0	2	2	2	2	0	0
solcap_snp_sl_39106	6	52.5326	2	0	2	0	2	2	2	2	2	2	2	0	0	2	0	2	0	0	0	0	2	0	2	2	0	-1	0	2	2	-1	-1	2	2	0	0	2	2	-1	0	2	0	2	2	2	2	0	0
solcap_snp_sl_39163	6	54.4132	2	0	2	0	2	2	2	0	2	2	2	0	0	2	0	2	0	0	0	0	2	0	2	2	0	-1	0	-1	2	-1	-1	2	2	-1	0	0	2	-1	0	2	0	2	2	2	2	0	0
solcap_snp_sl_39246	6	55.1485	2	0	2	0	2	2	2	0	2	2	2	0	0	2	0	2	0	0	0	0	2	0	2	2	0	0	0	-1	2	-1	-1	2	2	-1	0	0	2	0	0	2	0	2	2	2	2	0	0
solcap_snp_sl_39281	6	55.8732	2	0	2	0	2	2	2	0	2	2	2	0	0	2	0	2	0	0	0	0	2	0	2	2	0	0	0	-1	2	-1	-1	2	2	-1	0	0	2	0	0	2	0	2	2	2	2	0	0
solcap_snp_sl_39310	6	56.5979	2	0	2	0	2	2	2	0	2	2	2	0	0	2	0	2	0	0	0	0	2	0	2	2	0	0	0	-1	2	-1	-1	2	2	-1	0	0	2	0	0	2	0	2	2	2	-1	0	0
solcap_snp_sl_39318	6	56.9576	2	0	2	0	2	2	2	0	2	2	2	0	0	2	0	2	0	0	0	0	2	0	2	2	0	0	0	-1	2	-1	-1	2	2	-1	0	0	2	0	0	2	0	2	2	2	-1	0	0
solcap_snp_sl_57866	6	57.4001	2	0	2	0	2	2	0	2	2	2	0	0	2	0	2	0	0	0	0	2	0	2	2	0	0	0	0	2	2	-1	2	2	-1	0	0	2	0	0	2	-1	2	2	2	-1	0	0	0
solcap_snp_sl_57817	6	57.8387	2	0	2	0	2	2	2	0	2	2	2	0	0	2	0	2	0	-1	0	0	2	0	2	2	0	0	0	0	2	2	-1	2	2	-1	0	0	2	0	0	2	-1	2	2	2	-1	0	0
solcap_snp_sl_57810	6	58.2812	2	0	2	0	2	2	2	0	2	2	2	0	0	2	0	2	0	-1	0	0	2	0	2	2	0	0	0	0	2	2	-1	2	2	-1	0	0	2	0	0	2	-1	2	2	2	-1	0	0
solcap_snp_sl_57714	6	60.1513	2	0	2	0	2	2	2	0	2	2	2	0	0	2	0	0	0	-1	0	0	2	0	2	2	0	0	0	0	2	2	-1	2	2	-1	0	0	2	0	0	2	-1	2	2	2	-1	0	0
solcap_snp_sl_19915	6	61.0688	2	0	2	0	2	2	2	0	2	2	2	0	0	2	0	0	0	-1	0	0	2	0	2	2	0	0	0	0	2	2	-1	2	2	-1	0	2	2	0	0	2	-1	2	0	2	-1	0	0
solcap_snp_sl_24454	6	61.4419	2	0	2	0	2	2	2	0	2	2	2	0	0	2	0	0	0	-1	0	0	2	0	2	2	0	0	0	0	2	2	-1	2	2	-1	0	2	2	0	0	2	-1	2	0	2	-1	0	0
solcap_snp_sl_24450	6	61.8151	2	0	2	0	2	2	2	0	2	2	2	0	0	2	0	0	0	-1	0	0	2	0	2	2	0	0	0	0	2	2	-1	2	2	-1	0	2	2	0	0	2	-1	2	0	0	-1	0	0
solcap_snp_sl_24445	6	62.5727	2	0	2	0	2	2	2	0	2	2	2	0	0	2	0	0	0	-1	0	2	2	0	2	2	0	0	0	0	2	2	-1	2	2	-1	0	2	2	0	0	2	-1	0	0	0	-1	0	0
solcap_snp_sl_57513	6	63.0273	2	0	2	0	2	2	2	0	2	2	2	0	0	2	0	0	0	-1	0	2	2	0	2	2	0	0	0	0	2	2	-1	2	2	2	0	2	2	0	0	2	-1	0	0	0	0	0	0
solcap_snp_sl_57465	6	63.4818	2	0	2	0	2	2	2	0	2	2	2	0	0	2	0	0	0	-1	0	2	2	0	2	2	0	-1	0	0	2	2	-1	2	2	2	0	2	2	0	0	2	-1	0	0	0	0	0	0
solcap_snp_sl_57455	6	65.7912	2	0	2	0	2	2	2	0	2	2	2	0	0	2	0	0	0	-1	0	2	2	0	2	2	0	-1	0	0	2	2	-1	2	2	2	0	2	2	0	0	2	0	0	0	0	0	0	0
solcap_snp_sl_57435	6	66.2416	2	0	2	0	2	2	2	0	2	2	2	0	0	2	0	0	0	-1	2	2	2	0	2	2	0	-1	0	0	2	2	-1	2	0	2	0	2	2	0	0	2	0	0	0	0	0	0	2
solcap_snp_sl_57398	6	66.6921	2	0	2	0	2	2	2	0	2	2	2	0	0	2	0	0	0	-1	2	2	2	0	2	2	0	-1	0	0	2	2	-1	2	0	2	0	2	2	0	0	2	0	0	2	0	0	0	2
solcap_snp_sl_57377	6	68.174	2	0	2	0	2	2	2	0	2	2	2	0	0	2	0	0	0	-1	2	2	2	2	2	2	0	-1	0	0	2	2	-1	2	0	2	0	2	2	0	0	2	0	0	2	2	0	0	2
solcap_snp_sl_57352	6	68.539	2	0	2	0	2	2	2	0	-1	2	2	0	0	2	0	0	0	-1	2	2	2	2	2	2	0	-1	0	0	2	2	-1	2	0	2	0	2	2	0	0	2	0	0	2	2	0	0	2
solcap_snp_sl_57347	6	68.9013	2	0	2	0	2	2	2	0	-1	2	2	0	0	2	0	0	0	-1	2	2	2	2	2	2	0	-1	0	0	2	2	-1	0	0	2	0	2	2	0	0	2	0	0	2	2	0	0	2
solcap_snp_sl_57327	6	69.8105	2	0	2	0	2	2	2	0	-1	2	2	0	0	2	0	0	0	-1	2	2	2	0	2	2	0	-1	0	0	0	2	-1	0	0	2	0	2	2	0	0	2	0	0	2	2	0	0	2
solcap_snp_sl_57294	6	70.2609	2	0	2	0	2	2	2	0	-1	2	2	0	0	2	0	0	0	-1	2	2	2	0	2	2	0	-1	0	0	0	2	-1	0	0	2	0	2	2	0	0	2	0	0	2	2	0	0	2
solcap_snp_sl_57294	6	72.6212	2	0	2	0	2	2	2	0	-1	2	2	0	0	2	0	0	0	-1	2	2	2	0	2	2	0	-1	0	0	0	2	-1	0	0	2	0	2	2	0	0	2	0	0	2	2	0	0	2
solcap_snp_sl_57252	6	73.5141	2	0	2	0	-1	2	2	0	-1	2	2	0	0	2	0	0	0	-1	2	2	2	0	2	2	0	-1	0	0	0	2	-1	0	0	2	2	2	2	0	0	2	0	2	2	2	0	0	0
solcap_snp_sl_57217	6	74.8781	2	0	2	0	0	2	2	0	-1	2	2	2	0	2	0	0	0	-1	2	2	2	0	2	2	0	-1	0	0	0	2	-1	0	0	2	2	2	2	0	0	2	0	2	2	2	0	0	0
solcap_snp_sl_57203	6	75.3246	2	0	2	0	0	2	2	0	-1	2	2	2	0	2	0	0	0	-1	2	2	2	0	2	2	0	-1	0	0	0	2	-1	0	0	2	2	2	2	0	0	2	0	2	2	2	0	0	0
solcap_snp_sl_57180	6	76.4442	2	0	2	0	0	2	2	0	-1	2	2	2	0	2	0	0	0	-1	2	2	2	0	2	2	0	0	0	0	0	2	-1	0	0	2	2	2	2	0	0	2	-1	2	2	2	0	0	2
solcap_snp_sl_57093	6	76.8906	2	0	2	0	0	2	2	0	-1	2	2	2	0	2	0	0	0	-1	2	2	2	0	0	2	0	0	0	0	0	2	-1	0	0	2	2	2	2	0	0	2	-1	2	2	2	0	0	2
solcap_snp_sl_32223	6	77.337	2	0	2	0	0	2	2	0	-1	2	2	2	0	2	0	0	0	-1	2	2	2	0	0	2	0	0	0	0	0	2	-1	0	0	-1	2	2	2	0	0	2	-1	2	2	2	0	0	2
solcap_snp_sl_54473	6	78.1005	2	-1	2	2	0	2	2	0	-1	2	2	2	0	2	0	0	0	-1	2	2	2	0	0	2	0	2	0	0	0	2	2	0	0	-1	2	2	2	0	0	2	-1	2	2	2	0	0	2
solcap_snp_sl_54457	6	78.8698	2	-1	2	2	0	2	2	0	-1	2	2	2	0	2	0	0	0	-1	2	2	2	0	2	2	0	-1	0	0	0	2	-1	0	0	2	2	2	2	0	0	2	-1	2	2	2	0	0	2
solcap_snp_sl_31729	6	79.3162	2	-1	2	2	0	2	2	0	-1	2	2	2	0	2	0	0	0	-1	2	2	2	0	2	2	0	2	0	0	0	2	2	0	0	-1	2	2	2	0	0	2	-1	2	2	2	0	0	2
solcap_snp_sl_54417	6	80.6679	2	-1	2	2	0	2	2	0	-1	2	2	2	0	2	0	0	0	-1	2	2	2	0	2	0	0	-1	0	0	0	2	-1	0	0	2	2	2	2	0	0	2	-1	2	0	2	0	0	2
CL016876-0144	6	81.0438	2	-1	2	2	0	2	2	0	-1	2	2	2	0	2	0	0	0	-1	2	2	2	0	2	0	0	-1	0	0	0	2	-1	0	0	2	2	2	2	0	0	2	-1	2	0	2	0	0	2
solcap_snp_sl_31712	6	81.4198	2	-1	2	0	0	2	2	0	-1	2	2	2	0	2	0	0	0	-1	2	2	2	0	2	0	0	2	0	0	0	2	2	0	0	2	2	2	2	0	0	2	-1	2	0	2	0	0	2
SGN-U579138_snp745	6	81.7957	2	-1	2	0	0	2	2	0	-1	2	2	2	0	2	0	0	0	-1	2	2	2	0	2	0	0	-1	0	0	0	2	-1	0	0	2	2	2	2	0	0	2	-1	2	0	2	0	0	2
solcap_snp_sl_54244	6	82.565	2	-1	2	0	0	0	2	0	-1	2	2	2	0	2	0	0	0	0	2	2	2	2	2	0	0	-1	0	0	0	2	-1	0	0	2	2	2	2	0	0	2	-1	2	0	2	0	0	2
solcap_snp_sl_54214	6	83.0036	2	-1	2	0	0	0	2	0	-1	2	2	2	0	2	0	0	0	0	2	2	2	2	2	0	0	-1	0	0	0	2	-1	0	0	2	2	2	2	0	0	2	-1	2	0	2	0	0	2
solcap_snp_sl_68660	7	0	2	2	2	0	-1	0	2	2	0	0	2	2	0	2	2	0	0	0	2	2	0	0	0	0	0	-1	2	0	0	0	-1	0	2	-1	2	0	0	2	0	0	-1	2	0	2	-1	-1	2
solcap_snp_sl_68651	7	0.7353	2	2	2	0	-1	0	2	2	0	0	2	2	0	2	2	0	0	0	2	0	0	0	0	0	0	-1	2	0	0	0	-1	0	2	-1	2	0	0	2	0	0	-1	2	0	2	-1	-1	2
SGN-U599029_snp526	7	1.46	2	2	2	0	-1	0	2	2	0	0	2	2	0	2	2	0	0	0	2	0	0	0	0	0	0	-1	2	0	0	0	-1	0	2	-1	2	0	0	2	0	0	-1	2	0	2	-1	-1	2
solcap_snp_sl_68592	7	2.3451	2	2	2	0	-1	0	2	2	0	0	2	2	0	2	2	0	0	0	2	0	0	0	0	0	0	-1	2	0	0	0	-1	0	2	-1	2	0	0	2	0	0	-1	2	0	2	-1	2	2
solcap_snp_sl_11231	7	3.2301	0	2	2	0	-1	0	2	2	0	0	2	2	0	2	2	0	0	0	2	0	0	0	0	0	2	-1	2	0	2	0	-1	0	2	-1	2	0	0	2	0	0	-1	2	0	2	-1	2	2
SGN-U585790_snp528	7	3.9445	0	2	2	0	-1	0	2	2	0	0	2	2	0	2	2	0	0	0	2	0	0	0	0	0	2	0	2	0	2	0	-1	0	2	-1	2	0	0	2	0	0	-1	2	0	2	-1	2	2
SL20017_699	7	5.0395	0	2	2	0	-1	0	2	2	0	0	2	2	0	2	2	0	0	0	2	0	0	0	0	0	2	-1	2	0	2	0	-1	0	2	-1	2	0	0	2	0	0	-1	2	0	2	-1	2	2
solcap_snp_sl_68480	7	5.7749	0	2	2	0	-1	0	2	2	0	0	2	2	0	2	2	0	0	0	2	0	0	0	0	0	2	-1	2	0	2	0	-1	0	2	-1	2	0	0	2	0	0	-1	2	0	2	-1	2	2
solcap_snp_sl_68470	7	6.1372	0	2	2	0	-1	0	2	2	0	0	2	2	0	2	2	0	0	0	2	0	0	0	0	0	2	-1	2	0	2	0	-1	0	2	0	2	0	0	2	0	0	-1	2	0	2	-1	2	2
solcap_snp_sl_68446	7	9.7147	0	2	2	0	-1	0	2	2	0	0	2	2	-1	2	2	0	0	0	2	0	0	0	0	0	2	-1	2	2	2	0	-1	0	2	0	2	0	0	2	0	0	-1	2	0	2	-1	2	2
solcap_snp_sl_68417	7	10.8098	0	2	2	0	-1	0	2	2	0	0	2	2	-1	2	2	0	0	0	2	0	0	0	0	0	2	-1	2	2	2	0	-1	0	2	0	2	0	0	2	0	0	0	2	0	2	-1	2	2
solcap_snp_sl_68409	7	11.9211	0	2	2	0	-1	0	2	2	0	0	2	2	-1	2	2	0	0	0	2	0	0	0	0	0	2	0	2	2	2	0	-1	0	2	0	2	0	0	2	0	0	2	2	0	2	0	2	2
solcap_snp_sl_68398	7	12.2757	0	2	2	0	-1	0	2	2	0	0	2	2	-1	2	2	0	0	0	2	0	0	0	0	0	2	-1	2	2	2	0	-1	0	2	0	2	0	0	2	0	0	2	2	0	2	0	0	2
solcap_snp_sl_68296	7	13.6153	0	2	2	0	-1	0	2	2	0	0	2	2	-1	2	2	0	0	0	2	0	0	0	0	0	2	-1	2	2	2	0	-1	0	2	0	2	0	2	2	0	0	2	2	0	2	-1	0	2
solcap_snp_sl_68283	7	15.9105	0	2	2	0	-1	0	2	2	0	0	2	2	-1	2	2	0	0	0	2	0	0	0	0	0	2	-1	2	2	2	0	-1	0	2	0	2	0	2	2	0	0	2	2	0	2	-1	0	2
SGN-U576236_snp424	7	16.9898	0	2	2	0	0	0	2	2	0	0	2	2	-1	2	2	0	0	0	2	0	0	0	0	0	2	-1	2	2	2	0	-1	0	2	0	2	0	2	2	0	0	2	2	0	2	-1	0	2
solcap_snp_sl_68261	7	18.0538	0	2	2	0	0	0	2	2	0	0	2	2	-1	2	2	0	0	0	2	0	0	0	0	0	2	-1	2	2	2	0	-1	2	2	0	2	0	2	2	0	0	2	2	0	2	-1	0	2
solcap_snp_sl_68166	7	19.5035	0	2	2	0	0	0	2	2	-1	0	2	2	-1	2	2	0	0	0	2	0	0	0	0	0	2	-1	2	2	2	0	-1	2	2	0	2	0	2	2	0	2	2	2	0	2	-1	0	2
solcap_snp_sl_68143	7	19.946	0	2	2	0	0	0	2	2	-1	0	2	2	0	2	2	0	0	0	2	0	0	0	0	0	-1	-1	2	2	2	0	-1	2	2	0	2	0	2	2	0	2	2	2	0	2	-1	0	2
solcap_snp_sl_68090	7	23.6913	0	2	2	0	0	0	2	2	-1	0	2	2	0	2	2	0	0	0	2	0	0	0	0	0	-1	-1	2	2	2	0	-1	2	2	0	2	0	2	-1	0	2	2	2	0	2	-1	0	2
solcap_snp_sl_15791	7	24.0459	0	2	2	0	0	0	2	2	-1	0	2	2	0	2	2	0	0	0	2	0	0	0	0	0	-1	-1	2	2	2	0	-1	2	2	0	2	0	2	-1	0	2	2	2	0	2	-1	0	2
solcap_snp_sl_68044	7	26.6602	0	2	0	0	0	0	2	2	-1	0	2	2	0	2	2	0	0	0	2	0	0	0	0	0	-1	-1	2	2	2	0	-1	2	2	0	2	0	2	-1	0	2	2	0	2	2	-1	0	2
CL009201-0517	7	28.555	0	-1	0	0	0	2	2	2	-1	0	2	2	0	2	2	0	0	0	2	0	0	-1	0	0	-1	-1	2	2	2	0	0	2	2	-1	2	0	2	2	0	2	2	0	2	2	-1	0	2
solcap_snp_sl_67965	7	31.399	0	-1	-1	-1	-1	2	2	2	-1	0	2	2	-1	2	2	0	0	-1	2	-1	0	-1	-1	-1	-1	-1	2	2	2	-1	-1	2	2	-1	2	2	2	2	0	2	2	-1	0	2	-1	0	2
solcap_snp_sl_22065	7	34.8528	0	0	0	0	0	0	2	2	-1	0	2	2	0	2	2	0	0	0	2	0	0	-1	0	0	0	-1	0	2	0	0	0	2	2	-1	2	2	2	2	0	2	2	0	0	2	-1	2	2
solcap_snp_sl_67929	7	35.5828	0	-1	0	0	0	0	2	2	-1	0	2	2	0	2	0	0	2	0	2	0	0	-1	0	0	0	-1	0	2	0	0	0	2	2	-1	2	2	2	2	0	2	2	0	0	2	-1	2	2
solcap_snp_sl_67905	7	37.8921	0	-1	0	0	0	0	2	2	0	0	2	2	0	2	2	2	2	0	2	0	0	-1	0	0	0	-1	0	2	0	0	0	2	2	-1	2	2	2	2	0	2	2	0	0	2	-1	0	2
solcap_snp_sl_45586	7	38.7931	0	-1	0	0	0	0	2	2	0	0	2	2	0	2	2	2	2	0	2	0	0	-1	2	0	0	-1	0	2	0	0	0	2	2	-1	2	2	2	2	0	2	2	0	0	2	-1	0	0
solcap_snp_sl_70111	7	39.7023	0	0	0	0	0	0	2	2	0	0	2	2	0	2	2	0	2	0	-1	0	0	-1	2	0	0	-1	0	2	0	0	0	2	2	-1	2	2	2	2	0	2	2	0	0	2	-1	0	0
solcap_snp_sl_38826	7	40.1568	0	0	0	0	0	0	2	2	0	0	2	2	0	2	2	0	2	0	0	0	0	0	2	0	0	-1	0	2	0	0	0	2	2	-1	2	2	2	2	0	2	2	0	0	2	-1	0	0
solcap_snp_sl_38902	7	40.53	0	-1	0	0	0	-1	2	2	0	0	2	2	0	2	2	0	2	0	0	0	0	0	2	0	0	-1	0	2	0	-1	0	2	2	-1	2	2	2	2	0	2	2	0	0	2	-1	0	0
3332_3_170	7	40.9031	0	-1	0	0	0	2	2	2	0	0	2	2	0	2	2	0	2	0	0	0	0	0	2	0	0	2	-1	2	0	-1	0	2	2	0	2	2	2	2	0	2	2	0	0	2	-1	0	0
solcap_snp_sl_26438	7	41.3577	0	-1	0	0	0	-1	2	2	0	0	2	2	0	2	2	0	2	0	0	0	0	0	2	0	0	-1	0	2	0	-1	0	2	2	0	2	2	2	2	0	2	2	0	0	2	-1	0	0
solcap_snp_sl_51850	7	42.2669	0	-1	0	0	0	-1	2	2	0	0	2	2	0	2	2	0	2	-1	0	0	0	0	2	0	0	-1	0	2	0	-1	0	2	2	-1	2	2	2	2	0	2	2	0	0	2	-1	0	0
solcap_snp_sl_51773	7	43.1598	0	-1	0	0	0	-1	2	2	0	0	2	2	0	2	2	0	2	-1	0	0	0	0	0	2	0	-1	0	2	0	-1	0	2	2	-1	2	2	2	2	0	2	2	0	0	2	-1	0	0
solcap_snp_sl_51792	7	44.0608	0	-1	0	0	0	2	2	2	0	0	2	2	0	2	2	0	2	-1	0	0	0	0	0	0	0	-1	0	2	0	-1	0	2	2	-1	2	2	2	2	0	2	2	0	0	2	-1	0	0
solcap_snp_sl_51748	7	44.4368	0	0	0	0	0	-1	2	2	0	0	2	2	0	2	2	0	2	-1	0	0	0	0	0	2	0	-1	0	2	0	-1	0	2	2	-1	2	2	2	2	0	2	2	0	0	2	-1	0	0
solcap_snp_sl_51725	7	45.1944	0	0	0	0	0	-1	2	2	0	0	2	2	0	2	2	0	0	-1	0	0	0	0	0	2	0	-1	0	2	0	-1	0	2	2	-1	2	2	2	2	0	2	2	0	0	2	-1	0	0
solcap_snp_sl_66787	7	45.5703	0	-1	0	0	0	-1	2	2	0	0	2	2	0	2	2	0	0	-1	0	0	0	0	0	2	0	2	0	2	0	-1	0	2	2	-1	2	2	2	2	0	2	2	0	0	2	-1	0	0
solcap_snp_sl_66782	7	45.9579	0	0	0	0	0	2	2	-1	0	0	2	2	0	2	2	0	0	-1	0	0	0	0	0	2	0	-1	0	2	0	-1	0	2	2	-1	2	2	2	2	0	0	2	0	0	2	-1	0	0
solcap_snp_sl_66737	7	46.4125	0	0	0	0	0	-1	2	2	-1	0	2	2	0	2	2	0	0	-1	0	0	0	0	0	2	0	-1	0	2	0	-1	0	2	2	-1	2	2	2	2	0	0	2	0	0	2	-1	0	0
solcap_snp_sl_14183	7	47.3217	0	0	0	0	-1	0	2	2	-1	-1	2	2	0	2	2	0	0	-1	0	0	0	2	0	2	0	-1	0	2	0	-1	0	2	2	-1	2	2	2	2	0	0	2	0	0	2	-1	0	0
solcap_snp_sl_53597	7	48.4938	0	0	0	0	-1	0	2	2	-1	-1	2	2	0	2	0	0	0	-1	0	0	0	2	0	2	0	-1	0	2	0	-1	0	2	2	-1	2	2	2	2	0	0	2	0	0	2	-1	0	0
solcap_snp_sl_14172	7	48.8755	0	0	0	0	-1	0	2	2	-1	-1	2	2	0	2	0	0	0	-1	0	0	0	2	0	2	0	-1	0	2	0	-1	0	2	2	-1	2	2	2	2	0	0	2	0	0	2	-1	0	0
solcap_snp_sl_53591	7	49.6507	0	0	0	0	-1	0	2	2	-1	-1	2	2	0	2	0	0	0	-1	0	0	0	0	0	2	0	-1	0	2	0	-1	0	2	2	-1	2	2	2	2	0	0	2	0	0	2	-1	0	0
solcap_snp_sl_53587	7	50.0383	0	0	0	0	-1	0	2	2	-1	-1	2	2	0	2	0	0	0	-1	0	0	0	0	0	2	0	-1	0	2	0	-1	0	2	2	-1	2	2	2	-1	0	0	2	0	0	2	-1	0	0
solcap_snp_sl_14159	7	50.4259	0	0	0	0	-1	0	2	2	-1	-1	2	2	0	2	0	0	0	-1	0	0	0	0	0	2	0	-1	0	2	0	-1	0	2	2	-1	2	2	2	-1	0	0	2	0	0	2	-1	0	0
solcap_snp_sl_53538	7	52.9073	0	0	0	0	-1	0	2	2	-1	-1	2	2	0	2	0	0	0	2	0	0	0	0	0	2	0	-1	0	2	0	-1	0	2	2	-1	2	2	2	0	0	0	2	0	0	2	-1	2	0
solcap_snp_sl_53489	7	54.0703	0	0	0	0	0	0	2	2	2	-1	2	2	0	2	0	0	0	2	0	0	0	0	0	2	0	-1	0	2	0	-1	0	2	2	-1	2	0	2	0	0	0	2	0	0	2	-1	2	0
solcap_snp_sl_19250	7	54.438	0	0	-1	0	0	0	2	2	2	-1	2	2	0	2	0	0	0	2	0	0	0	0	0	2	0	-1	0	2	0	-1	0	2	2	0	2	0	2	0	0	0	2	0	0	2	-1	2	0
solcap_snp_sl_53433	7	55.1899	0	0	-1	0	0	0	2	2	2	0	2	2	0	2	0	0	0	2	0	0	0	0	0	2	0	-1	0	2	0	-1	0	2	2	2	2	0	2	0	0	0	2	0	0	2	0	2	0
solcap_snp_sl_53425	7	55.5549	0	0	-1	0	0	0	2	2	2	0	2	2	0	2	0	0	0	2	2	0	0	0	0	2	0	-1	0	2	0	-1	0	2	2	2	2	0	2	0	0	0	2	0	0	2	0	2	0
solcap_snp_sl_53392	7	57.0591	0	0	-1	0	0	0	2	2	2	0	2	2	0	2	0	0	0	2	2	2	0	0	0	2	0	2	2	2	0	-1	0	2	2	2	2	0	2	0	0	0	2	0	0	2	0	2	0
solcap_snp_sl_53378	7	57.424	0	0	-1	0	-1	0	2	2	2	0	2	2	0	2	0	0	0	2	2	2	0	0	0	2	0	2	2	2	0	-1	0	2	2	2	2	0	2	0	0	0	2	0	0	2	0	2	0
solcap_snp_sl_53335	7	57.7917	0	0	0	0	-1	0	2	2	2	0	2	2	0	2	0	0	0	2	2	2	0	0	0	2	0	2	2	2	0	-1	0	2	2	2	2	0	2	0	0	0	2	0	0	2	0	2	0
solcap_snp_sl_53288	7	60.4866	0	0	0	2	-1	0	2	2	2	0	2	2	0	2	2	0	0	2	2	2	0	0	0	2	0	2	2	2	0	-1	0	2	2	2	2	0	2	0	0	0	2	0	0	2	0	2	0
solcap_snp_sl_53257	7	60.8463	0	0	0	2	-1	0	2	2	2	0	2	2	0	2	2	0	0	2	2	2	0	0	0	2	0	2	2	2	0	-1	-1	2	2	2	2	0	2	0	0	0	2	0	0	2	0	2	0
solcap_snp_sl_53237	7	62.3393	0	0	0	2	-1	2	2	2	2	0	2	2	0	2	2	0	0	2	2	2	0	0	2	2	0	2	2	2	0	-1	-1	2	2	-1	2	0	2	0	0	0	2	0	0	2	0	2	0
solcap_snp_sl_53191	7	63.8435	0	0	0	2	-1	2	2	2	2	0	0	2	0	2	2	0	0	2	2	2	0	0	2	2	0	-1	2	2	0	-1	-1	2	2	-1	2	0	2	0	0	0	2	0	0	2	0	2	0
solcap_snp_sl_7023	7	64.6069	0	0	0	2	-1	2	2	2	2	0	0	2	0	2	2	0	0	2	2	2	0	0	2	2	0	-1	2	2	0	-1	-1	2	2	0	2	0	2	-1	0	0	2	0	0	2	0	2	0
solcap_snp_sl_55475	7	65.7976	0	0	0	2	-1	2	2	2	2	0	0	2	0	2	2	0	0	2	2	2	0	0	2	2	0	-1	2	2	0	-1	-1	2	2	-1	2	0	2	-1	0	0	-1	0	0	2	0	2	0
solcap_snp_sl_31929	7	66.2441	0	0	0	2	-1	2	2	2	2	0	0	0	0	2	2	0	0	2	2	2	0	0	2	2	0	-1	2	2	0	-1	-1	2	2	0	2	0	2	-1	0	0	-1	0	0	2	0	2	0
solcap_snp_sl_31924	7	66.6905	0	0	0	2	-1	2	2	2	2	0	0	0	0	2	2	0	0	2	2	2	2	0	2	2	0	-1	2	2	0	-1	-1	2	2	0	2	0	2	-1	0	0	-1	0	0	2	0	2	0
SGN-U564051_snp225	7	67.0722	0	0	0	2	-1	2	2	2	-1	0	0	0	0	2	2	0	0	2	2	2	2	0	2	2	0	-1	2	2	0	-1	-1	2	2	-1	2	0	2	-1	0	0	-1	0	0	2	0	2	0
solcap_snp_sl_55410	7	68.4362	0	0	0	2	-1	2	2	2	-1	0	0	0	0	2	2	0	0	2	2	2	2	0	2	2	0	-1	2	2	0	-1	0	2	2	-1	2	0	2	-1	0	0	-1	2	0	2	0	2	0
solcap_snp_sl_55376	7	68.8826	0	0	0	2	-1	2	2	2	2	0	0	0	0	2	2	0	0	2	2	2	2	0	2	2	0	-1	2	2	0	-1	-1	2	2	-1	2	0	2	-1	0	0	-1	2	0	2	0	2	0
solcap_snp_sl_71171	7	69.7918	0	0	0	2	-1	2	2	2	2	0	0	0	0	2	0	0	0	2	2	2	2	0	2	2	2	-1	2	-1	0	-1	-1	2	2	-1	2	0	2	-1	0	0	-1	2	0	2	0	2	0
solcap_snp_sl_71142	7	70.2423	0	0	0	2	-1	2	2	2	2	0	0	0	0	2	0	0	0	2	2	2	2	0	2	2	2	-1	2	-1	0	-1	-1	2	2	-1	2	0	2	-1	0	0	-1	2	0	2	0	0	0
solcap_snp_sl_12158	7	72.5695	0	0	0	2	-1	2	2	2	2	0	0	0	0	2	0	0	0	2	2	2	2	2	2	2	2	-1	2	-1	0	-1	-1	2	2	-1	0	0	2	-1	0	0	-1	2	0	2	0	2	0
solcap_snp_sl_12150	7	72.9319	0	0	0	2	-1	2	2	2	2	0	0	0	0	2	0	0	0	2	2	2	2	2	2	2	2	-1	2	-1	0	-1	-1	2	2	-1	0	0	2	-1	0	0	-1	2	0	2	0	0	0
solcap_snp_sl_37085	7	73.3783	0	0	0	2	2	2	2	2	2	0	0	0	0	2	0	0	0	2	2	2	2	2	2	2	2	-1	2	-1	0	-1	-1	2	2	-1	0	0	2	-1	0	0	-1	2	0	2	0	0	0
solcap_snp_sl_16098	7	74.2713	0	0	0	2	2	2	2	2	2	0	0	0	0	2	0	0	0	2	2	2	2	2	2	2	2	-1	2	-1	0	-1	-1	2	2	-1	0	0	2	-1	0	0	-1	2	0	2	0	0	0
solcap_snp_sl_70973	7	74.9805	0	0	0	2	2	2	2	2	2	0	0	2	0	2	0	0	0	2	2	2	2	2	2	2	2	-1	2	-1	0	-1	-1	2	2	-1	2	0	2	-1	0	0	-1	2	0	2	0	0	0
solcap_snp_sl_70941	7	75.3377	0	0	0	2	2	2	2	2	2	0	0	2	0	2	0	0	0	2	2	2	2	2	2	2	2	-1	2	-1	0	-1	-1	2	2	-1	2	0	2	-1	0	0	-1	2	0	2	0	2	0
solcap_snp_sl_70925	7	76.2306	0	0	0	2	2	2	2	2	2	0	0	2	0	2	0	0	0	2	2	2	2	2	2	2	2	-1	2	-1	0	-1	-1	2	2	-1	2	0	2	-1	0	0	-1	2	0	2	0	2	0
solcap_snp_sl_70912	7	78.5049	0	0	0	2	2	2	2	2	2	0	0	2	0	2	2	0	0	-1	2	2	2	2	0	2	2	-1	2	0	0	-1	-1	0	2	-1	2	0	2	-1	0	0	-1	2	0	2	0	2	0
solcap_snp_sl_70830	7	78.9514	0	0	0	2	2	2	2	0	-1	0	0	2	0	2	2	0	0	0	2	2	2	2	0	2	2	0	0	0	0	-1	-1	0	2	-1	2	0	2	-1	0	2	-1	2	0	2	0	2	0
solcap_snp_sl_70781	7	79.8774	0	0	0	2	2	2	2	0	-1	0	0	2	0	2	2	0	0	-1	2	2	2	2	0	2	2	0	0	0	0	-1	-1	0	2	-1	2	0	2	-1	0	2	-1	2	0	2	0	2	0
CL017605-0415	7	81.7651	0	0	0	2	2	2	2	0	-1	0	0	2	0	2	2	0	0	-1	2	2	2	2	0	2	2	0	0	0	0	-1	-1	0	2	-1	2	0	2	-1	0	2	-1	2	0	2	0	2	0
solcap_snp_sl_37060	7	82.2037	0	0	0	2	2	2	2	0	-1	0	0	2	0	2	2	0	0	-1	2	2	2	2	0	2	2	0	0	0	0	-1	-1	0	2	-1	2	0	2	-1	0	2	0	2	0	2	0	2	0
solcap_snp_sl_70756	7	82.5534	0	0	0	2	2	2	2	0	-1	0	0	0	0	2	2	0	0	0	2	2	2	2	0	2	2	0	0	0	0	-1	-1	0	2	-1	2	0	2	-1	0	2	0	2	0	2	0	2	0
solcap_snp_sl_70741	7	83.9173	0	0	0	2	2	2	2	0	-1	0	0	0	0	2	2	0	0	-1	2	2	2	2	0	2	2	0	0	0	0	-1	-1	0	2	-1	2	0	2	-1	0	2	0	2	0	2	0	2	0
solcap_snp_sl_70700	7	84.3638	0	0	0	2	2	2	2	0	-1	-1	0	0	0	2	2	0	0	-1	2	2	2	2	0	2	2	0	0	0	0	-1	-1	0	2	-1	2	0	2	-1	0	2	0	2	0	2	0	2	0
solcap_snp_sl_70693	7	84.7235	0	0	0	2	2	2	2	0	-1	-1	0	0	0	2	2	0	0	-1	2	2	2	2	0	2	0	0	0	0	0	-1	-1	0	2	-1	2	0	2	-1	0	2	0	2	0	2	0	2	0
CL015683-0220	7	85.4482	0	0	0	2	2	2	2	0	-1	-1	0	0	0	2	2	0	0	-1	2	2	2	2	0	2	0	0	0	0	0	-1	-1	0	2	-1	2	0	2	-1	0	2	0	2	0	2	0	2	0
solcap_snp_sl_70636	7	85.8868	0	0	2	2	2	2	2	0	-1	-1	0	0	0	2	2	0	0	-1	2	2	2	2	0	2	0	0	0	0	0	-1	-1	0	2	-1	2	0	2	-1	0	2	0	2	0	0	0	2	0
solcap_snp_sl_70564	7	87.2508	0	0	2	2	2	2	2	0	-1	-1	0	0	0	2	2	0	0	0	2	2	2	2	0	2	0	0	0	0	0	-1	0	0	2	-1	2	0	2	-1	0	2	0	2	0	0	0	2	0
CL017868-0344	7	88.1437	0	0	2	2	2	2	2	0	-1	-1	0	0	0	2	2	0	0	0	2	2	2	2	0	2	0	0	0	0	0	-1	-1	0	2	-1	2	0	2	-1	0	2	0	2	0	0	0	2	0
CL015333-0342	7	88.5901	0	0	2	2	2	2	2	0	-1	-1	0	0	0	2	2	0	0	-1	2	2	2	2	0	2	0	0	0	0	0	-1	-1	0	2	-1	2	0	2	-1	0	2	0	2	0	0	0	2	0
solcap_snp_sl_37030	7	89.0366	0	0	2	2	2	2	2	0	-1	2	0	0	0	2	2	0	0	-1	2	2	2	2	0	2	0	0	0	0	0	-1	0	0	2	-1	2	0	2	-1	0	2	0	2	0	0	0	2	0
solcap_snp_sl_56370	8	0	2	2	2	0	2	0	0	2	2	2	0	2	0	2	0	2	-1	-1	2	2	0	2	2	0	2	0	0	2	0	-1	2	0	0	-1	0	2	2	-1	0	0	2	0	0	-1	-1	2	2
CL016245-0267	8	0.3704	2	2	2	0	2	0	0	2	2	2	0	2	0	2	0	2	-1	-1	2	2	0	2	2	0	2	0	0	2	0	-1	2	0	0	-1	0	2	2	-1	0	0	2	0	0	-1	-1	2	2
solcap_snp_sl_56416	8	1.1057	2	2	2	0	2	0	0	0	2	2	0	2	0	2	0	2	-1	-1	2	2	0	2	2	0	2	0	0	2	0	-1	2	0	0	-1	0	2	2	-1	0	0	2	0	0	-1	-1	2	2
solcap_snp_sl_56425	8	1.4761	2	2	2	0	2	0	0	0	2	2	0	2	0	2	0	2	-1	-1	2	2	0	2	2	0	2	0	0	2	0	-1	2	0	0	-1	0	2	2	-1	2	0	2	0	0	-1	-1	2	2
solcap_snp_sl_56445	8	2.2454	2	2	2	0	2	0	0	0	2	2	0	2	0	2	0	0	-1	-1	2	2	0	2	2	0	2	0	0	2	0	-1	2	0	0	-1	0	2	2	-1	2	0	2	0	0	2	-1	2	2
solcap_snp_sl_56499	8	5.4498	2	2	2	0	2	0	0	0	2	2	0	2	0	2	0	0	-1	-1	2	0	2	2	2	0	2	0	0	2	0	-1	2	0	2	2	0	0	2	-1	2	0	2	0	0	-1	-1	2	2
solcap_snp_sl_32147	8	5.8121	2	2	2	0	2	0	0	0	2	2	0	2	0	2	0	0	-1	-1	2	0	2	2	2	0	2	-1	2	2	0	-1	2	0	2	2	0	0	2	-1	2	0	2	0	0	-1	-1	2	2
solcap_snp_sl_56524	8	6.5421	2	2	2	0	2	0	0	0	2	2	0	2	0	2	0	0	-1	-1	2	0	2	2	2	0	2	-1	2	2	0	-1	2	0	2	2	0	0	2	-1	2	0	2	0	0	-1	-1	2	2
solcap_snp_sl_56575	8	7.6534	2	2	2	0	2	0	0	0	2	2	0	2	0	2	0	0	-1	-1	2	0	2	2	2	0	2	-1	2	2	0	-1	2	0	2	2	0	0	2	-1	2	0	2	0	0	-1	-1	2	2
solcap_snp_sl_56631	8	10.7184	2	2	2	-1	2	0	0	2	2	2	0	2	-1	2	0	0	0	-1	2	-1	2	2	-1	-1	2	-1	2	2	0	2	2	0	2	2	2	-1	2	-1	2	0	2	-1	0	-1	-1	2	2
solcap_snp_sl_56672	8	11.6709	2	2	2	0	2	0	0	2	2	2	0	2	2	2	0	0	-1	-1	2	0	2	2	0	0	2	0	0	2	0	2	2	0	2	2	2	0	2	0	2	0	2	0	0	-1	2	2	2
solcap_snp_sl_56679	8	12.3559	2	2	2	0	2	0	0	2	2	2	0	2	2	2	0	0	-1	-1	2	0	2	2	0	0	2	0	0	2	0	2	2	0	2	2	2	0	2	0	2	0	2	0	0	-1	2	2	2
solcap_snp_sl_56703	8	13.405	2	2	2	0	2	2	0	2	2	2	0	2	2	0	0	0	2	-1	2	0	2	2	0	0	2	0	0	2	0	2	2	0	2	2	2	-1	2	0	2	0	2	0	0	-1	2	2	2
solcap_snp_sl_56732	8	13.7451	2	2	2	0	2	2	0	2	2	2	0	2	2	0	0	2	2	-1	2	0	2	2	0	0	2	0	0	2	0	2	2	0	2	2	2	-1	2	0	2	0	2	0	0	-1	2	2	2
solcap_snp_sl_56749	8	14.787	2	2	2	0	2	2	0	2	-1	2	0	2	2	0	0	2	2	-1	2	0	2	2	0	0	2	0	0	2	0	2	2	0	2	2	2	-1	2	0	2	0	2	0	0	-1	2	2	2
solcap_snp_sl_56754	8	15.1248	2	2	2	0	2	2	0	2	-1	2	0	2	2	0	0	2	2	-1	2	0	2	2	0	0	2	0	0	2	0	2	2	0	2	2	2	0	2	0	2	0	2	0	0	-1	2	2	2
solcap_snp_sl_56791	8	19.9909	0	2	2	0	0	2	0	2	-1	2	0	2	2	0	0	2	2	0	2	0	2	2	0	0	2	-1	2	2	2	2	2	0	2	2	2	0	2	0	0	0	2	0	0	-1	2	2	2
solcap_snp_sl_14531	8	24.4141	0	2	2	0	0	2	0	2	-1	0	2	0	2	0	0	2	2	0	2	0	2	2	0	0	2	-1	2	2	2	2	2	0	2	2	2	0	2	0	0	2	2	0	0	-1	2	2	0
solcap_snp_sl_56872	8	24.7614	0	2	2	0	0	2	0	2	-1	0	2	0	2	0	0	2	2	-1	2	0	2	2	0	0	2	-1	2	2	2	2	2	0	2	2	2	0	2	0	0	2	2	0	0	-1	2	2	0
solcap_snp_sl_56896	8	25.1086	0	2	0	0	0	2	0	2	-1	0	2	0	2	0	0	2	2	-1	2	0	2	2	0	0	2	-1	2	2	2	2	2	0	2	2	2	0	2	0	0	2	2	0	0	-1	2	2	0
solcap_snp_sl_7384	8	26.1726	0	2	0	0	0	2	0	2	-1	0	2	0	2	0	0	2	2	-1	2	0	2	2	0	0	2	-1	2	2	2	2	2	0	2	2	2	0	2	0	0	2	2	0	0	-1	2	2	0
solcap_snp_sl_7388	8	26.8768	0	2	0	0	0	2	0	2	-1	0	2	0	2	0	0	2	-1	-1	2	0	2	0	0	0	2	-1	2	2	2	2	2	0	2	0	2	0	2	0	0	2	2	0	0	-1	2	2	0
solcap_snp_sl_56921	8	27.9561	0	2	0	0	-1	2	0	2	-1	0	2	0	2	0	0	2	-1	-1	2	0	2	0	0	0	2	-1	2	2	2	2	2	0	2	-1	2	0	2	0	0	2	2	0	0	-1	2	2	0
solcap_snp_sl_56922	8	28.4107	0	2	0	0	-1	2	0	2	-1	-1	2	0	2	0	0	2	-1	-1	2	0	2	0	0	0	2	-1	2	2	2	2	2	0	2	-1	2	0	2	0	0	2	2	0	0	-1	2	2	0
solcap_snp_sl_5428	8	30.3164	0	2	0	0	-1	2	0	2	-1	-1	2	0	2	0	0	2	0	-1	2	0	2	0	0	0	2	-1	2	2	2	-1	-1	0	2	-1	2	0	2	-1	0	2	2	2	0	-1	2	2	0
solcap_snp_sl_5431	8	30.7881	0	2	0	0	-1	2	0	2	-1	-1	2	0	2	0	0	2	0	-1	2	0	2	0	0	0	2	-1	2	2	2	-1	-1	0	2	-1	2	0	2	-1	0	2	2	2	0	-1	2	2	0
solcap_snp_sl_51907	8	31.7406	0	2	0	0	-1	2	0	2	-1	-1	0	0	2	0	0	2	0	-1	2	0	2	0	0	0	2	-1	2	2	2	-1	-1	0	2	-1	2	0	2	-1	0	2	2	2	0	0	2	2	0
solcap_snp_sl_51919	8	33.2795	0	-1	0	0	-1	2	0	2	-1	-1	0	0	2	0	0	2	0	-1	2	0	2	0	0	2	2	-1	2	2	2	-1	-1	0	2	-1	2	0	2	-1	0	2	2	2	0	0	2	2	0
solcap_snp_sl_51931	8	34.4075	0	-1	0	0	-1	2	0	2	-1	-1	0	0	2	0	0	2	0	-1	2	0	2	0	0	2	2	-1	2	2	2	-1	-1	0	2	-1	2	0	2	-1	0	2	2	2	0	0	2	2	0
solcap_snp_sl_51964	8	34.7835	0	-1	0	0	-1	2	0	2	-1	-1	0	0	2	0	0	2	0	2	2	0	0	0	0	2	2	-1	2	2	2	-1	-1	0	2	2	2	0	2	-1	0	2	2	2	0	0	2	2	0
solcap_snp_sl_69330	8	35.7095	0	-1	0	0	-1	2	0	2	-1	-1	0	0	2	0	0	2	0	2	2	0	0	0	0	2	2	-1	2	2	2	-1	-1	0	-1	2	2	0	2	-1	0	2	2	2	0	0	-1	2	0
solcap_snp_sl_46515	8	37.1118	0	-1	0	0	-1	2	0	2	-1	0	2	0	2	0	0	2	0	2	2	0	0	0	0	2	2	-1	2	2	2	-1	-1	0	-1	2	2	0	2	-1	0	2	2	2	0	0	-1	2	0
solcap_snp_sl_4429	8	37.8752	0	2	0	0	-1	2	0	2	-1	0	2	0	2	0	0	2	0	0	2	0	0	0	-1	2	2	-1	2	2	2	-1	-1	0	-1	-1	2	0	2	-1	0	2	2	2	0	0	2	2	0
solcap_snp_sl_48659	8	39.3908	2	2	0	0	-1	2	0	2	-1	0	2	0	2	0	0	2	0	0	2	0	0	0	-1	2	2	-1	2	2	2	-1	-1	0	-1	2	2	0	2	-1	0	2	2	2	2	0	2	2	0
solcap_snp_sl_48643	8	40.8335	2	2	0	0	-1	2	0	2	-1	0	2	0	2	0	0	2	0	0	2	0	0	0	-1	2	2	-1	2	2	2	-1	-1	0	-1	2	2	0	2	-1	0	2	2	2	2	0	-1	2	0
solcap_snp_sl_48592	8	43.2626	2	2	0	0	-1	2	0	2	2	2	2	2	2	0	-1	0	0	0	2	0	0	0	-1	0	0	-1	2	2	2	-1	-1	0	0	2	2	0	2	-1	0	2	2	2	2	2	-1	2	0
solcap_snp_sl_4373	8	43.709	2	2	0	0	-1	2	0	2	2	2	2	2	2	0	-1	0	0	0	2	0	0	0	0	0	0	-1	2	2	2	-1	-1	0	0	2	2	0	2	-1	0	2	2	2	2	2	-1	0	0
solcap_snp_sl_4374	8	44.439	2	2	0	0	0	2	0	2	2	2	2	2	2	0	-1	0	0	0	2	0	0	0	0	0	0	-1	2	2	2	-1	-1	0	0	2	2	0	2	-1	0	2	2	2	2	2	-1	0	0
solcap_snp_sl_18195	8	44.804	2	2	0	0	-1	2	0	2	2	2	2	2	2	0	-1	0	0	0	2	0	0	0	-1	0	0	-1	2	2	2	-1	-1	0	0	2	2	0	2	-1	0	2	2	2	2	2	0	0	0
solcap_snp_sl_18192	8	45.1716	2	2	0	0	-1	2	0	2	2	2	2	2	2	0	-1	0	0	0	2	0	0	0	0	0	0	-1	2	2	2	0	-1	0	0	2	2	0	2	-1	0	2	2	2	2	2	0	0	0
solcap_snp_sl_48531	8	46.0977	2	2	0	0	-1	2	0	2	2	2	2	2	2	0	2	0	0	0	2	0	0	0	0	0	0	-1	2	2	2	0	-1	0	0	2	2	0	2	-1	2	2	2	2	2	2	0	0	0
solcap_snp_sl_48508	8	46.5441	2	2	0	0	0	2	0	2	2	2	2	2	2	0	2	0	0	0	2	0	0	0	0	0	0	-1	2	2	2	0	-1	0	0	2	2	0	2	-1	2	2	2	2	2	2	0	0	0
solcap_snp_sl_48469	8	47.5859	2	2	0	0	0	2	0	2	2	0	2	2	2	0	2	0	0	0	2	0	2	0	0	0	0	-1	2	2	2	0	-1	0	0	2	2	0	2	-1	2	2	2	2	2	2	0	0	0
solcap_snp_sl_48426	8	49.3853	2	2	0	0	0	-1	0	2	2	0	2	2	2	0	2	0	0	0	2	0	2	0	0	0	0	-1	2	2	2	0	-1	0	0	2	2	-1	2	-1	2	2	2	2	2	2	0	0	0
solcap_snp_sl_29413	8	49.7325	2	2	0	0	0	-1	0	2	2	0	2	2	2	0	2	0	0	0	2	0	2	0	0	0	0	-1	2	2	2	0	-1	0	0	2	2	-1	2	-1	2	2	2	2	2	2	0	0	0
solcap_snp_sl_48414	8	50.0797	2	2	0	0	0	-1	0	2	2	0	2	2	2	0	2	0	0	0	2	0	2	0	0	0	0	-1	2	2	2	0	-1	0	0	2	2	-1	2	-1	2	2	2	2	2	2	0	0	0
solcap_snp_sl_29404	8	51.5294	2	2	0	0	0	-1	0	2	2	0	2	2	2	0	2	0	0	0	2	0	2	0	0	2	0	-1	2	2	0	-1	2	0	0	2	2	-1	2	-1	2	2	2	2	2	2	0	0	0
solcap_snp_sl_64403	8	52.2541	2	2	0	0	0	-1	0	2	2	0	2	2	2	0	2	0	0	0	2	0	2	0	0	2	0	-1	2	2	0	-1	2	0	0	-1	2	-1	2	-1	2	2	2	2	2	2	0	0	0
solcap_snp_sl_21400	8	54.5458	2	2	2	0	0	-1	0	2	2	0	2	2	2	0	-1	0	0	0	0	0	2	0	0	2	0	-1	2	2	0	-1	2	0	2	-1	2	-1	2	-1	2	2	2	2	2	2	0	0	0
solcap_snp_sl_64502	8	54.9107	2	2	2	0	0	-1	0	2	2	0	2	2	2	0	-1	0	0	0	0	0	2	0	0	2	0	-1	2	2	0	-1	2	0	2	-1	2	-1	2	-1	2	2	2	2	2	2	0	0	0
solcap_snp_sl_34713	8	56.3	2	2	2	0	-1	-1	0	2	2	0	2	2	2	0	-1	0	0	0	0	0	2	0	0	2	0	-1	2	2	0	-1	2	0	2	-1	2	-1	2	-1	2	2	2	2	2	2	0	0	0
solcap_snp_sl_64554	8	57.2347	2	2	2	0	0	-1	0	2	2	0	2	2	2	0	2	0	0	-1	0	0	2	0	0	2	0	-1	2	2	0	-1	2	0	2	-1	2	-1	2	-1	2	2	2	2	2	2	0	0	0
solcap_snp_sl_64604	8	60.1225	2	2	2	0	0	-1	0	2	2	0	2	2	2	0	2	0	0	-1	2	0	2	0	0	2	0	0	0	2	0	-1	2	0	2	-1	2	-1	2	-1	2	2	2	2	2	2	0	0	0
solcap_snp_sl_64617	8	60.8578	2	2	2	0	0	-1	0	2	2	0	2	2	2	0	2	0	0	-1	2	0	2	0	0	2	0	0	0	2	0	-1	2	0	2	-1	2	-1	2	-1	2	2	2	2	2	2	0	0	0
solcap_snp_sl_64635	8	61.2282	2	2	2	0	0	-1	0	2	2	0	2	2	2	0	2	0	0	-1	2	0	2	0	0	2	0	0	0	2	0	-1	2	0	2	-1	2	-1	2	-1	2	2	2	2	2	2	0	0	0
solcap_snp_sl_64642	8	61.7137	-1	2	2	0	-1	-1	0	-1	2	0	-1	2	2	0	-1	0	0	-1	2	-1	-1	0	0	2	0	0	0	2	0	-1	2	0	2	-1	-1	2	-1	-1	-1	-1	2	2	-1	2	0	0	0
solcap_snp_sl_64647	8	62.6847	2	2	2	0	-1	-1	0	2	2	0	2	2	2	0	2	0	0	-1	2	0	2	0	0	2	0	0	0	2	0	-1	2	0	2	-1	2	-1	2	-1	2	2	2	2	2	2	0	0	0
solcap_snp_sl_21430	8	63.1434	0	2	2	0	-1	-1	0	2	2	0	2	2	2	0	2	0	0	-1	2	-1	2	0	0	2	0	0	0	2	0	-1	2	0	2	-1	2	2	2	-1	2	2	2	2	2	2	0	0	0
solcap_snp_sl_64697	8	63.6021	0	2	2	0	-1	0	0	2	2	0	2	2	2	0	2	0	0	-1	2	2	2	0	0	2	0	0	0	2	0	-1	2	0	2	-1	2	-1	2	-1	2	2	2	2	2	2	0	0	0
solcap_snp_sl_64706	8	64.0526	0	2	2	0	-1	0	0	2	2	0	2	2	2	0	2	0	0	-1	2	2	2	0	0	2	0	0	0	2	0	-1	2	0	2	-1	2	-1	2	-1	2	2	2	2	2	2	0	0	0
solcap_snp_sl_64736	8	64.503	0	2	2	0	-1	0	0	2	2	0	2	2	0	0	2	0	0	-1	2	2	2	0	0	2	0	0	0	2	0	-1	2	0	2	-1	2	-1	2	-1	2	2	2	2	2	2	0	0	0
solcap_snp_sl_34739	8	65.6226	2	2	2	0	-1	0	0	2	-1	0	2	2	0	0	2	0	0	-1	2	2	2	0	0	2	0	0	0	2	0	-1	2	0	2	-1	2	-1	2	-1	2	2	2	2	2	2	0	0	0
solcap_snp_sl_64768	8	67.1156	2	2	2	0	-1	0	0	2	-1	0	2	2	2	0	2	0	0	-1	2	2	2	0	0	2	0	0	0	2	0	-1	2	0	2	-1	2	-1	2	-1	2	2	2	2	2	2	0	0	0
solcap_snp_sl_34745	8	68.2436	2	2	2	0	-1	0	0	2	-1	0	2	2	2	0	2	0	0	-1	2	2	2	0	0	2	0	0	0	2	0	-1	2	0	2	-1	2	-1	2	2	2	2	2	2	2	2	0	0	0
solcap_snp_sl_64798	8	68.6059	2	2	2	0	-1	0	0	2	-1	0	2	2	2	0	2	0	0	-1	2	2	2	0	0	2	0	0	0	2	0	-1	2	0	2	-1	2	-1	2	2	2	2	2	2	2	2	0	0	0
solcap_snp_sl_64810	8	69.3306	2	2	2	0	-1	0	0	2	-1	0	2	2	2	0	2	0	0	-1	2	2	2	0	0	2	0	0	0	2	0	-1	2	0	2	2	2	-1	2	2	2	2	2	2	2	2	0	0	0
solcap_snp_sl_21456	8	69.7771	2	2	2	0	-1	0	0	2	-1	0	2	2	2	0	2	0	0	-1	2	2	2	0	2	2	0	0	0	2	0	-1	2	0	2	2	2	-1	2	2	2	2	2	2	2	2	0	0	0
solcap_snp_sl_64865	8	70.6781	2	2	2	0	-1	0	0	2	-1	0	2	2	2	0	2	0	0	-1	2	2	2	0	2	2	0	0	0	2	0	-1	2	0	2	2	2	-1	2	2	2	2	2	2	2	2	0	0	0
solcap_snp_sl_64904	8	72.5308	2	2	2	0	-1	0	0	2	-1	0	2	2	2	0	2	0	0	-1	2	0	2	0	2	2	0	0	0	2	0	-1	2	0	2	2	2	-1	2	2	2	2	2	2	2	2	0	0	0
solcap_snp_sl_34761	8	72.9733	2	2	2	0	-1	0	0	2	-1	0	2	2	2	0	2	0	0	-1	2	0	2	0	2	2	0	0	0	2	0	-1	2	0	2	2	2	-1	2	2	2	2	2	2	2	2	0	0	0
solcap_snp_sl_34763	8	73.4119	2	2	2	0	-1	0	0	2	-1	0	2	2	2	0	2	0	0	-1	2	2	2	0	2	2	0	0	0	2	0	-1	2	0	2	2	2	-1	2	2	2	2	2	2	2	2	0	0	0
solcap_snp_sl_65030	8	74.5484	2	2	2	0	-1	0	0	2	-1	0	2	2	2	0	2	0	0	-1	2	2	2	0	2	2	0	0	0	2	0	-1	2	0	2	2	2	-1	2	2	2	2	-1	2	2	2	0	0	0
solcap_snp_sl_65072	8	74.9188	2	2	2	0	-1	0	0	2	-1	0	2	2	2	2	2	0	0	-1	2	2	2	0	2	2	0	0	0	2	0	-1	2	0	2	2	2	-1	2	2	2	2	-1	2	2	2	0	0	0
solcap_snp_sl_65114	8	75.6596	2	2	2	0	-1	0	0	2	-1	0	2	2	2	2	2	0	2	-1	2	2	2	0	2	2	0	0	0	2	0	-1	2	0	2	2	2	-1	2	-1	2	2	-1	2	2	2	0	0	0
solcap_snp_sl_65161	8	76.4289	2	2	2	0	-1	0	0	2	-1	0	2	2	2	2	2	-1	2	-1	2	2	2	0	2	2	0	0	0	2	0	-1	2	0	2	2	2	-1	2	-1	2	2	-1	2	2	2	0	0	0
solcap_snp_sl_15435	8	76.8077	2	2	2	0	-1	0	0	2	-1	0	2	2	2	2	2	0	2	-1	2	0	2	0	2	2	0	0	0	2	0	-1	2	0	2	2	2	-1	2	-1	2	2	-1	2	2	2	0	0	0
solcap_snp_sl_15446	8	77.1865	2	2	2	0	-1	0	0	2	-1	0	2	2	2	2	2	0	2	-1	2	0	2	0	2	2	0	0	0	2	0	-1	2	0	2	2	2	-1	2	-1	2	2	-1	2	2	2	0	0	0
solcap_snp_sl_65244	8	78.7137	2	2	2	0	-1	0	0	2	2	0	2	2	2	2	2	0	2	-1	2	0	2	0	2	0	0	0	0	2	0	-1	2	0	2	0	2	-1	0	-1	2	2	-1	2	2	2	0	0	0
solcap_snp_sl_65262	8	80.6193	2	2	2	0	-1	0	0	2	0	0	2	2	2	2	2	0	2	-1	2	0	2	2	2	0	0	0	0	2	0	-1	2	0	2	2	2	-1	0	-1	2	2	-1	2	2	2	0	0	0
solcap_snp_sl_65287	8	82.525	2	2	2	0	-1	0	0	2	-1	0	0	2	2	2	2	0	2	-1	2	0	2	2	2	0	0	0	0	2	0	-1	-1	0	2	-1	2	-1	0	-1	2	2	-1	2	2	2	0	0	0
solcap_snp_sl_34809	8	82.9067	2	2	2	0	-1	0	0	2	2	0	0	2	2	2	2	0	2	-1	2	0	2	2	2	0	0	0	0	2	0	-1	2	0	0	-1	2	2	0	-1	2	2	-1	2	2	2	0	0	0
solcap_snp_sl_34862	8	84.052	2	2	2	0	-1	0	0	2	2	0	0	2	2	2	2	0	2	-1	2	2	2	2	2	0	0	0	0	2	0	-1	-1	0	0	-1	2	2	0	-1	2	2	-1	2	2	2	0	0	0
solcap_snp_sl_21559	8	86.4347	2	2	2	0	-1	2	0	2	2	0	0	2	2	2	0	0	2	-1	2	2	2	2	2	0	0	0	0	2	0	0	-1	0	0	-1	2	-1	0	-1	2	2	-1	2	2	2	0	0	0
solcap_snp_sl_10235	8	86.797	2	2	2	0	-1	2	0	2	2	0	0	2	2	2	0	0	2	-1	2	2	2	2	2	0	0	0	0	2	0	0	-1	0	0	-1	2	-1	0	-1	2	2	-1	2	2	2	0	0	0
solcap_snp_sl_10247	8	87.2558	-1	2	2	0	-1	-1	0	-1	2	0	0	2	2	-1	0	0	-1	-1	2	2	-1	2	2	0	0	0	0	2	0	0	-1	0	0	-1	-1	-1	0	-1	-1	-1	-1	2	-1	2	-1	0	0
CL016870-0401	8	87.9137	2	2	2	0	-1	2	0	2	2	0	0	2	2	2	0	0	2	-1	2	2	2	2	2	0	0	0	0	2	0	0	-1	0	0	-1	2	-1	0	-1	2	2	-1	2	2	2	-1	0	0
solcap_snp_sl_65487	8	91.0104	2	2	-1	0	-1	2	0	2	2	0	0	2	2	2	0	0	2	-1	2	2	2	0	2	0	0	0	0	2	0	0	-1	0	0	-1	2	-1	0	-1	2	2	0	2	2	2	-1	0	0
solcap_snp_sl_65541	8	91.4734	2	2	-1	0	-1	2	0	2	2	0	0	2	2	2	0	0	2	-1	2	2	2	0	2	0	0	0	0	2	0	0	-1	0	0	-1	2	-1	0	-1	2	2	0	2	2	2	-1	0	0
solcap_snp_sl_70250	8	92.4169	2	2	0	0	-1	2	0	2	2	0	0	2	2	2	0	0	2	-1	2	2	2	0	2	0	0	0	0	2	0	0	-1	0	0	-1	2	-1	0	-1	2	2	0	2	2	2	-1	0	0
solcap_snp_sl_17539	9	0	2	2	2	0	2	2	0	2	2	2	0	2	2	2	2	0	2	0	0	-1	2	-1	0	0	-1	0	0	2	0	0	2	2	2	2	0	0	2	-1	0	0	0	2	0	0	-1	0	0
solcap_snp_sl_28404	9	1.6266	2	2	2	0	2	2	0	2	2	2	0	2	2	2	2	0	2	0	0	0	2	0	0	0	-1	0	0	2	0	2	-1	2	2	-1	0	0	2	-1	0	0	0	2	0	0	-1	0	0
solcap_snp_sl_58055	9	2.7379	2	2	2	2	2	2	0	2	2	2	0	2	2	2	2	0	2	0	0	0	2	0	0	0	-1	0	0	2	0	2	-1	2	2	2	0	0	2	-1	0	0	0	2	2	0	-1	0	0
solcap_snp_sl_7775	9	5.4328	2	2	2	2	2	0	0	2	2	2	0	2	2	2	2	0	2	0	0	0	2	0	0	0	-1	0	0	2	0	2	-1	0	2	2	2	0	2	-1	0	0	0	2	2	0	-1	0	0
solcap_snp_sl_7739	9	7.2354	2	2	2	2	-1	0	0	2	2	2	2	2	2	2	2	0	0	0	0	0	2	0	0	0	0	0	0	2	2	2	2	0	2	2	2	0	2	-1	0	0	0	2	2	0	-1	0	2
solcap_snp_sl_19983	9	9.9654	2	-1	2	2	-1	0	0	2	2	2	2	2	2	2	2	0	0	0	0	0	2	0	0	0	0	0	0	2	2	-1	-1	0	2	2	2	0	2	-1	0	0	0	2	2	0	-1	0	2
solcap_snp_sl_7731	9	10.355	2	-1	2	2	-1	0	0	2	2	2	2	2	2	2	2	0	0	0	0	0	2	0	0	0	0	0	0	2	2	-1	-1	0	2	2	2	0	2	-1	0	0	0	2	2	0	-1	0	2
solcap_snp_sl_57946	9	10.4158	2	-1	-1	2	-1	0	0	2	2	2	2	2	2	2	2	0	0	0	0	0	2	0	0	0	0	0	0	2	2	2	-1	0	2	2	2	0	2	-1	0	0	0	2	2	0	-1	0	2
solcap_snp_sl_32342	9	10.8746	2	-1	-1	2	-1	0	0	2	2	2	2	2	2	2	2	0	0	0	0	0	2	0	0	0	0	0	0	2	2	2	-1	0	2	-1	2	0	2	-1	0	2	0	2	2	0	-1	0	2
solcap_snp_sl_32341	9	12.4499	2	-1	-1	2	-1	0	0	2	2	2	2	2	2	2	2	0	0	0	0	0	2	0	0	0	0	0	0	2	2	2	-1	0	2	-1	2	0	2	-1	0	2	0	2	2	0	-1	0	2
solcap_snp_sl_57922	9	12.8316	2	-1	-1	2	-1	0	0	2	2	2	2	2	2	2	2	0	0	0	0	0	2	0	0	0	0	0	0	2	2	2	-1	0	2	2	2	0	2	-1	0	2	0	2	0	0	-1	0	2
solcap_snp_sl_57900	9	13.278	2	-1	-1	2	-1	0	0	2	2	2	2	2	2	2	2	0	0	0	0	0	2	0	0	0	0	0	0	2	2	-1	-1	0	2	2	2	0	2	-1	0	2	0	2	0	0	-1	0	0
solcap_snp_sl_39886	9	13.7244	2	-1	-1	2	-1	0	0	2	2	2	2	2	2	2	2	0	0	0	0	0	2	0	0	0	0	0	0	2	2	2	-1	0	2	-1	2	0	2	-1	0	2	0	2	0	0	-1	0	0
solcap_snp_sl_39868	9	14.861	2	-1	-1	2	-1	0	0	2	2	2	2	2	2	2	2	0	0	0	0	0	2	0	0	0	2	0	0	2	2	2	-1	0	2	-1	2	0	2	-1	0	2	0	2	0	0	-1	0	0
solcap_snp_sl_22839	9	15.989	2	-1	2	2	-1	0	0	2	2	2	2	2	2	2	2	0	0	0	0	0	2	0	0	0	2	0	0	2	2	2	-1	2	2	-1	2	0	2	-1	0	2	0	2	0	0	-1	0	0
solcap_snp_sl_39831	9	16.3594	2	-1	2	2	-1	0	0	2	2	2	2	2	2	2	2	0	0	0	0	0	2	0	0	0	2	0	0	2	2	2	-1	2	2	-1	2	0	2	-1	0	2	0	2	0	0	-1	0	0
solcap_snp_sl_39825	9	17.1002	0	-1	2	2	-1	0	0	2	2	2	2	2	2	2	2	0	0	0	0	0	2	0	0	0	2	0	0	2	2	2	-1	2	2	-1	2	0	2	-1	0	2	0	2	0	0	-1	0	0
solcap_snp_sl_26692	9	17.4651	0	-1	2	2	-1	0	0	2	2	2	2	2	2	2	2	0	0	0	0	0	2	0	0	0	2	0	0	2	2	2	-1	2	2	-1	2	0	2	-1	0	2	0	2	0	0	-1	0	0
solcap_snp_sl_12520	9	17.8355	0	-1	2	2	-1	0	0	2	-1	2	2	2	2	2	2	0	0	-1	0	0	2	0	0	0	2	0	0	2	2	-1	-1	2	2	-1	2	0	2	-1	0	2	-1	2	0	0	-1	0	0
solcap_snp_sl_39806	9	18.2143	0	-1	2	2	-1	2	0	2	-1	2	2	2	2	0	2	0	0	-1	0	0	2	0	0	0	0	0	0	2	2	-1	-1	2	2	0	2	2	2	-1	0	2	-1	2	0	0	-1	0	0
solcap_snp_sl_39804	9	21.3932	0	-1	2	2	-1	2	0	2	-1	2	2	2	2	0	2	0	0	-1	0	0	2	0	0	0	0	0	0	2	2	-1	-1	2	2	-1	2	2	0	-1	0	2	-1	2	0	0	-1	0	0
Le004777_126	9	21.7636	0	-1	2	2	-1	2	0	2	-1	2	2	2	2	0	2	0	0	-1	0	0	2	0	0	0	0	0	0	2	2	-1	-1	2	2	-1	2	2	0	-1	0	2	-1	2	0	0	-1	0	0
solcap_snp_sl_39790	9	22.1339	0	-1	2	2	-1	2	0	2	-1	2	2	2	2	0	2	0	0	-1	0	0	2	0	0	0	0	0	0	2	2	-1	-1	0	2	-1	2	2	0	-1	0	2	-1	2	0	0	-1	0	0
CL001995-0341	9	23.262	0	-1	2	2	-1	2	0	2	-1	2	2	2	2	0	2	0	0	-1	0	0	2	0	0	0	0	0	0	2	2	-1	-1	0	2	-1	2	2	0	-1	0	2	-1	2	0	0	-1	0	0
solcap_snp_sl_39712	9	24.1392	0	-1	2	2	-1	2	0	2	-1	2	2	2	2	0	2	0	0	-1	0	0	2	0	0	0	0	0	0	2	2	0	-1	0	2	-1	2	2	0	-1	0	2	0	2	0	0	-1	0	0
CL009263-0356	9	25.467	0	-1	2	0	-1	2	0	2	-1	2	2	2	2	0	2	0	0	-1	0	0	2	0	0	0	0	0	0	2	2	0	-1	0	2	-1	2	2	0	-1	0	2	0	2	0	0	-1	0	0
solcap_snp_sl_39633	9	26.2023	0	-1	2	0	-1	2	0	2	-1	2	2	2	2	0	2	0	0	-1	0	0	2	0	0	0	0	0	0	2	2	0	-1	0	2	-1	2	2	0	-1	0	2	0	2	0	0	-1	0	0
SL10004_409	9	26.5647	0	-1	2	0	-1	2	0	2	-1	2	2	2	2	0	2	0	0	-1	0	0	2	0	0	0	0	0	0	2	2	0	-1	-1	2	-1	2	2	0	-1	0	2	0	2	0	0	-1	0	0
SGN-U589380_snp40557	9	26.9296	0	-1	2	0	-1	2	0	2	-1	2	2	0	2	0	2	0	0	-1	0	0	2	0	0	0	0	0	0	2	2	0	-1	-1	2	-1	2	2	0	-1	0	2	0	2	0	0	-1	0	0
solcap_snp_sl_39533	9	28.7486	0	-1	0	0	-1	2	0	2	-1	2	2	0	2	0	2	0	0	2	0	0	2	0	0	0	0	0	0	2	2	0	-1	2	2	-1	2	2	0	-1	0	2	0	2	0	0	-1	0	0
solcap_snp_sl_39515	9	30.5843	0	-1	0	0	-1	0	0	2	-1	2	2	0	2	0	2	0	0	2	0	0	2	0	0	0	0	0	0	2	2	0	-1	2	2	-1	2	-1	0	-1	0	2	0	2	0	0	-1	0	0
CL016360-0284	9	31.6874	0	-1	0	0	-1	0	0	2	-1	2	2	0	2	0	2	0	0	2	0	2	2	0	0	0	0	0	0	2	2	0	-1	2	2	0	2	-1	0	-1	0	2	0	2	0	0	-1	0	0
solcap_snp_sl_39503	9	32.4174	0	-1	0	0	-1	0	0	2	-1	2	2	0	2	0	2	0	0	2	0	2	2	0	0	0	0	0	0	2	2	0	-1	2	2	-1	2	-1	0	-1	0	2	0	2	0	0	-1	0	0
solcap_snp_sl_39492	9	32.7824	0	-1	0	0	-1	0	0	2	-1	2	2	0	2	0	2	0	0	2	0	2	2	0	0	0	0	0	0	2	2	0	-1	-1	2	-1	2	-1	0	-1	0	2	0	2	0	0	-1	0	0
solcap_snp_sl_39470	9	33.1527	0	0	0	0	-1	0	2	2	0	2	2	0	2	0	2	0	0	2	0	2	2	0	0	0	0	0	0	2	2	0	-1	0	2	-1	2	0	0	-1	0	2	0	2	0	0	-1	0	0
solcap_snp_sl_39470	9	34.0788	0	0	0	0	-1	0	2	2	0	2	2	0	2	0	2	0	0	2	0	2	2	0	0	0	0	0	0	2	2	0	-1	0	2	-1	2	0	0	-1	0	2	0	2	0	0	-1	0	0
solcap_snp_sl_39457	9	34.5252	0	-1	0	0	-1	0	2	2	-1	2	2	0	2	0	2	0	0	2	0	2	2	0	0	0	0	0	0	2	2	0	-1	-1	2	-1	2	0	0	0	0	2	0	2	0	0	-1	0	0
solcap_snp_sl_39452	9	34.8929	0	-1	0	0	-1	0	2	2	-1	2	2	0	2	0	2	0	0	2	0	2	2	0	0	0	0	0	0	2	2	0	-1	-1	2	-1	2	0	0	0	0	2	-1	2	0	0	-1	0	0
solcap_snp_sl_57020	9	36.7456	0	-1	0	0	-1	0	-1	2	-1	2	2	0	2	0	2	0	0	2	0	2	2	0	0	0	0	0	0	2	2	0	-1	-1	2	-1	2	0	0	0	0	2	-1	2	0	0	-1	0	0
solcap_snp_sl_45076	9	37.6631	0	-1	0	0	-1	0	-1	2	-1	2	2	0	2	0	2	0	0	2	0	2	2	0	0	0	0	0	0	2	2	0	-1	0	2	-1	2	0	0	0	0	2	-1	2	0	0	-1	0	0
solcap_snp_sl_45095	9	40.0012	0	-1	0	0	-1	0	-1	2	-1	2	2	0	2	0	2	0	0	2	0	0	0	0	0	0	0	0	0	-1	2	0	-1	0	2	2	2	0	0	0	0	-1	-1	2	0	0	-1	2	0
solcap_snp_sl_45113	9	41.9825	0	-1	0	0	-1	0	0	2	2	2	2	0	2	0	2	0	0	2	0	0	0	0	0	0	0	0	0	2	2	0	-1	-1	2	-1	2	0	0	0	0	0	-1	2	0	0	-1	2	0
solcap_snp_sl_45141	9	43.5294	2	-1	0	0	-1	0	0	2	-1	2	2	0	2	0	2	0	0	2	0	0	0	0	0	0	0	0	0	2	2	0	-1	-1	2	-1	2	0	0	0	0	0	-1	2	0	0	-1	2	0
solcap_snp_sl_45148		43.92	2	0	0	0	2	0	0	2	2	2	2	0	2	0	2	0	0	2	0	0	0	0	0	0	0	0	0	2	2	0	-1	0	2	2	2	0	0	0	0	0	-1	2	0	0	-1	2	0
solcap_snp_sl_41493	9	45.4019	2	-1	0	0	-1	0	0	2	-1	2	2	0	2	0	2	0	0	2	0	0	0	0	0	0	0	0	0	2	2	0	-1	-1	2	-1	2	0	0	0	0	0	-1	2	0	0	-1	2	0
solcap_snp_sl_51514	9	46.1214	2	0	0	0	-1	0	0	2	-1	2	2	0	2	0	2	0	0	2	0	0	0	0	0	0	0	0	0	2	2	0	-1	0	2	-1	2	0	0	0	0	0	-1	2	0	0	-1	2	0
solcap_snp_sl_43277	9	46.5719	2	-1	0	0	-1	0	0	2	-1	2	2	0	2	0	2	0	0	2	0	0	0	0	0	0	0	0	0	2	2	0	-1	-1	2	-1	2	0	0	0	0	-1	-1	2	0	0	-1	2	0
solcap_snp_sl_43180	9	47.4894	2	-1	0	0	-1	0	0	2	-1	2	2	0	2	0	2	0	0	2	0	0	0	0	0	0	0	0	0	2	2	0	-1	-1	2	-1	2	0	0	0	0	-1	-1	2	0	0	-1	2	0
solcap_snp_sl_43130	9	47.8544	2	-1	0	0	-1	0	0	2	-1	2	2	0	2	0	2	0	0	2	0	0	0	0	0	0	0	-1	0	2	2	0	-1	-1	2	-1	2	0	0	0	0	-1	-1	2	0	0	-1	2	0
solcap_snp_sl_43102	9	48.9824	2	0	0	0	-1	0	0	2	-1	2	2	0	2	0	2	0	0	2	0	0	0	0	0	2	0	-1	0	2	2	0	-1	-1	2	-1	2	0	0	0	0	-1	-1	2	0	2	-1	2	0
solcap_snp_sl_43077	9	50.1189	2	-1	0	0	-1	0	0	2	-1	2	2	0	2	0	2	0	0	2	0	0	0	0	0	2	0	-1	0	2	2	0	-1	-1	2	-1	2	0	0	0	0	-1	-1	2	0	2	-1	2	0
solcap_snp_sl_43015	9	50.8597	2	-1	0	0	-1	0	0	2	-1	2	2	0	2	0	2	0	0	2	0	0	0	0	0	2	0	-1	0	2	2	0	-1	-1	2	-1	2	0	0	0	0	2	-1	2	0	0	-1	2	0
solcap_snp_sl_43011	9	51.6005	2	-1	0	0	-1	0	0	2	-1	2	2	0	2	0	2	0	0	2	0	0	0	0	0	2	0	-1	0	2	2	0	-1	-1	2	-1	2	0	0	0	0	2	-1	2	0	0	-1	2	0
solcap_snp_sl_65898	9	51.9602	2	-1	0	0	2	0	0	2	-1	2	2	0	2	0	2	0	0	2	0	0	0	0	2	2	0	-1	0	2	2	0	-1	0	2	-1	2	0	0	0	0	2	-1	2	0	-1	-1	2	0
solcap_snp_sl_49276	9	52.701	2	-1	2	0	-1	0	0	2	-1	2	2	0	2	0	2	0	0	2	0	0	0	0	2	2	-1	-1	0	2	2	0	-1	0	2	-1	2	0	0	0	-1	2	-1	2	0	-1	-1	2	0
solcap_snp_sl_46615	9	54.2282	2	-1	2	0	-1	0	0	2	-1	2	2	0	2	0	2	2	0	2	0	0	0	0	0	2	-1	-1	0	2	2	0	-1	0	2	-1	2	0	0	0	-1	2	2	2	0	-1	-1	2	0
solcap_snp_sl_46662	9	54.9916	2	0	2	0	-1	0	0	2	-1	2	2	0	2	0	2	2	0	2	0	0	0	0	0	2	-1	-1	0	2	2	0	-1	0	2	-1	2	0	0	0	-1	2	2	2	0	-1	0	2	0
C2_At2g47590_snp377	9	55.4589	0	-1	2	0	-1	0	0	2	-1	2	2	0	2	0	2	2	0	-1	0	0	0	0	0	2	-1	-1	0	2	2	0	-1	0	2	-1	0	0	0	0	0	2	2	2	0	-1	2	2	0
CL016636-0429	9	57.4017	-1	-1	2	0	-1	0	0	0	0	2	2	0	2	0	2	2	0	-1	0	0	0	0	0	2	-1	-1	0	2	0	0	-1	0	2	-1	0	2	0	0	2	2	-1	2	0	-1	2	2	0
solcap_snp_sl_29222	9	59.7844	-1	-1	2	0	-1	0	0	0	0	2	2	0	2	0	2	2	0	-1	0	0	0	0	0	2	-1	-1	0	2	0	0	-1	0	2	-1	0	2	0	0	2	2	-1	2	0	-1	2	0	0
solcap_snp_sl_46927	9	60.1604	-1	-1	2	0	-1	0	0	0	0	2	2	0	2	0	2	2	0	-1	0	0	0	0	0	2	-1	-1	0	2	0	0	-1	0	2	-1	0	2	0	-1	2	2	-1	2	0	-1	2	0	0
solcap_snp_sl_3429	9	61.7357	-1	-1	2	0	-1	0	0	0	0	2	2	0	2	0	2	2	0	-1	0	0	0	0	0	2	-1	-1	0	2	0	0	-1	0	2	0	0	2	0	-1	2	2	-1	2	0	-1	2	0	2
solcap_snp_sl_7821	9	62.8987	-1	-1	2	0	-1	0	0	0	0	2	2	0	0	0	2	2	0	-1	0	0	0	0	0	2	-1	-1	0	2	0	0	-1	0	2	0	0	2	0	-1	2	2	-1	2	0	-1	-1	0	2
solcap_snp_sl_7827	9	63.2804	-1	-1	2	0	-1	0	0	0	0	2	2	0	0	0	2	2	0	-1	0	0	0	0	0	2	-1	-1	0	2	0	0	-1	0	2	0	2	2	0	-1	2	2	-1	2	0	-1	-1	0	2
solcap_snp_sl_58174	9	65.7825	-1	-1	2	0	-1	0	0	0	0	2	2	0	0	0	2	2	0	-1	0	0	0	0	0	2	-1	-1	0	2	0	0	-1	0	0	0	2	2	0	-1	2	2	-1	2	0	2	-1	0	2
solcap_snp_sl_58181	9	67.2535	-1	-1	2	0	-1	0	0	0	0	2	2	0	0	0	2	2	0	-1	0	0	0	0	0	2	-1	-1	0	2	0	0	-1	0	0	-1	2	2	0	-1	2	2	-1	2	0	2	-1	0	2
solcap_snp_sl_58199	9	67.6381	-1	-1	2	0	-1	0	0	0	0	2	2	0	0	0	2	2	0	-1	0	0	0	0	0	2	-1	-1	0	2	0	0	-1	0	0	-1	2	2	0	-1	2	2	-1	2	0	2	-1	0	2
C2_At1g04190_snp253	9	68.0227	-1	-1	2	0	-1	0	0	0	0	2	2	0	0	0	2	2	0	-1	0	0	0	0	0	2	-1	-1	0	2	0	0	-1	0	0	-1	2	2	0	-1	2	2	-1	2	0	2	-1	0	2
solcap_snp_sl_58222	9	69.1948	-1	-1	2	0	2	0	0	0	0	2	2	0	0	0	2	2	0	-1	0	0	0	0	0	2	-1	-1	0	2	0	0	-1	0	0	-1	2	2	0	-1	2	2	-1	2	0	2	2	0	2
solcap_snp_sl_58234	9	69.5765	-1	-1	2	0	2	0	0	0	0	2	2	0	0	0	2	2	0	-1	2	0	0	0	0	2	-1	-1	0	2	0	0	-1	0	0	-1	2	2	0	-1	2	2	-1	2	0	2	2	0	2
solcap_snp_sl_58253	9	69.9496	-1	-1	2	0	2	0	0	0	0	2	2	0	0	0	2	2	0	-1	2	0	0	0	0	2	-1	-1	0	2	0	0	-1	0	0	-1	2	2	0	-1	2	2	-1	2	0	2	2	0	2
solcap_snp_sl_58269	9	71.5126	-1	-1	2	0	2	0	0	0	0	2	2	2	2	0	2	2	0	-1	2	0	0	0	0	2	-1	0	0	2	0	0	-1	0	0	-1	0	2	0	-1	2	2	-1	2	0	2	2	0	2
solcap_snp_sl_58299	9	73.0516	-1	0	2	0	2	0	0	0	0	2	2	2	2	0	2	2	0	-1	2	0	0	0	0	2	-1	0	0	-1	0	0	-1	0	0	-1	0	2	0	-1	2	2	-1	2	0	2	2	0	2
solcap_snp_sl_58338	9	73.815	-1	0	2	0	2	0	0	0	0	2	2	2	2	0	2	2	0	-1	2	0	0	0	0	2	-1	0	0	-1	0	0	-1	0	0	-1	2	2	0	-1	2	2	2	2	0	2	2	0	2
solcap_snp_sl_69445	9	75.8161	2	0	2	0	2	0	0	0	-1	2	2	2	2	0	2	2	0	0	2	0	0	0	0	2	-1	0	0	-1	0	-1	-1	0	0	2	2	2	0	-1	2	2	2	2	0	2	2	0	2
solcap_snp_sl_69503	9	76.2923	2	0	2	0	2	0	0	0	-1	2	2	2	2	0	2	2	0	0	0	0	0	0	0	2	2	0	0	2	0	-1	2	0	0	2	2	2	0	0	2	2	2	2	0	2	2	0	2
solcap_snp_sl_36849	9	77.2448	2	0	2	0	2	0	0	0	-1	2	2	2	2	0	2	2	0	0	0	0	0	0	0	2	2	0	0	2	0	-1	2	0	0	-1	2	2	0	0	2	2	2	2	0	2	2	0	2
solcap_snp_sl_36852	9	78.1973	2	0	2	0	2	0	0	0	-1	2	2	2	2	0	2	2	0	0	0	0	0	0	0	2	2	0	0	2	0	-1	2	0	0	-1	2	2	0	0	2	2	2	0	0	2	2	0	2
solcap_snp_sl_36856	9	78.656	2	0	2	0	2	0	0	0	-1	2	2	2	2	0	2	2	0	0	0	0	0	0	0	2	2	0	0	2	0	-1	2	0	0	0	2	2	0	0	2	2	2	0	0	2	2	0	2
CL017713-0530	9	79.3914	2	0	2	0	2	0	0	0	-1	2	2	2	2	0	2	2	0	0	0	0	0	0	0	2	2	0	0	2	0	-1	2	0	0	-1	2	2	0	0	2	2	2	0	0	2	2	0	2
solcap_snp_sl_69633	9	80.8733	2	0	-1	0	2	0	0	0	-1	2	2	2	2	0	2	2	0	0	0	0	0	0	0	2	2	0	0	2	0	2	2	0	2	-1	2	2	0	0	2	2	2	0	0	2	2	2	2
solcap_snp_sl_69669	9	81.6033	2	0	-1	0	2	0	2	0	-1	2	2	2	2	0	2	2	0	0	0	0	0	0	0	2	2	0	0	2	0	2	2	0	2	-1	0	2	0	0	2	2	2	-1	0	2	2	2	2
SGN-U579572_snp578		84.1982	2	-1	-1	-1	-1	0	2	0	-1	2	2	-1	-1	0	2	2	0	-1	-1	-1	0	-1	-1	-1	-1	-1	-1	-1	-1	-1	-1	0	-1	-1	0	-1	0	-1	2	2	-1	-1	-1	-1	-1	2	2
solcap_snp_sl_11699	9	85.9975	2	0	-1	0	2	0	2	0	-1	2	2	2	2	0	2	2	0	0	0	2	0	0	0	2	2	2	2	2	0	2	2	0	2	-1	0	2	0	0	2	2	2	-1	0	2	2	2	2
solcap_snp_sl_69743	9	90.1739	2	0	-1	0	2	0	2	0	-1	2	2	2	2	0	2	2	0	0	0	2	0	0	0	2	2	2	2	2	0	2	2	0	2	-1	0	2	0	0	2	2	2	2	0	2	2	2	2
solcap_snp_sl_22327	9	90.6284	2	0	-1	0	2	0	2	0	-1	2	2	2	2	2	2	2	0	0	0	2	0	0	0	2	2	2	2	2	0	2	2	0	2	0	0	2	0	0	2	2	2	2	0	2	2	2	2
solcap_snp_sl_25731	9	91.546	2	0	0	0	2	0	2	0	2	2	2	2	2	2	2	2	0	0	0	2	0	0	0	2	2	2	2	2	0	2	2	0	2	2	0	2	0	2	2	2	2	2	0	2	2	2	2
solcap_snp_sl_36878	9	93.3073	2	0	0	0	2	0	2	0	-1	2	2	2	2	2	2	2	0	0	0	2	0	0	0	2	2	2	2	2	0	2	2	0	2	2	0	2	0	-1	2	2	2	2	0	2	2	2	2
solcap_snp_sl_69835	9	93.6474	2	0	0	0	2	0	2	0	-1	2	2	2	2	2	2	2	0	0	0	2	0	0	0	2	2	2	2	2	0	2	2	0	2	2	0	2	-1	-1	2	2	2	2	0	2	2	2	2
solcap_snp_sl_25745	9	95.4207	2	0	0	0	2	0	2	0	-1	2	2	2	2	2	2	2	0	0	0	0	0	0	0	2	2	2	2	2	0	2	2	0	2	2	0	2	-1	-1	2	2	-1	2	0	2	2	2	2
solcap_snp_sl_69865	9	95.7703	2	0	0	0	2	0	2	0	-1	2	2	2	2	2	2	2	0	0	0	0	0	0	0	2	2	2	2	2	0	2	2	0	2	2	0	2	-1	-1	2	0	-1	2	0	2	2	2	2
solcap_snp_sl_11752	9	97.1791	2	0	0	0	2	0	2	0	-1	2	2	2	0	0	2	2	0	0	0	0	0	0	0	2	2	2	2	2	0	2	2	0	2	2	0	2	-1	-1	2	0	-1	2	0	2	2	2	2
solcap_snp_sl_69978	9	98.9656	2	0	0	0	2	0	2	0	-1	2	2	2	0	0	2	2	0	0	0	0	2	2	0	2	2	2	2	2	0	2	2	0	2	0	0	2	-1	-1	2	0	-1	2	0	2	2	2	2
solcap_snp_sl_63742	9	99.4081	2	0	0	0	2	0	2	0	-1	2	2	2	0	0	2	2	0	0	0	0	2	2	0	2	2	2	2	2	0	2	2	0	2	0	0	2	-1	-1	0	0	-1	2	0	2	2	2	2
solcap_snp_sl_63662	9	100.772	2	0	0	0	-1	0	2	0	-1	2	2	2	0	0	2	2	0	0	0	0	2	2	0	2	2	2	2	2	0	2	2	0	2	0	0	-1	-1	-1	0	0	-1	2	0	2	2	2	2
solcap_snp_sl_63588	9	101.69	2	-1	0	0	-1	0	2	0	-1	2	2	2	0	0	0	2	0	0	0	0	2	2	0	2	2	2	2	2	0	2	2	0	2	0	0	-1	-1	-1	0	0	-1	2	0	2	2	2	2
solcap_snp_sl_45992	10	0	0	-1	2	2	0	2	2	0	-1	0	2	2	2	2	2	2	0	0	0	0	2	2	0	0	0	2	2	0	0	0	0	2	2	-1	2	2	0	-1	0	2	0	0	2	0	2	0	0
CL015614-0412	10	0.7043	0	-1	2	2	0	2	2	0	-1	0	2	2	2	2	2	2	0	0	0	0	2	2	0	0	0	2	2	0	0	0	-1	2	2	0	2	2	0	2	0	2	0	0	2	0	2	0	0
solcap_snp_sl_46104	10	1.1429	0	-1	2	2	0	2	2	0	-1	0	2	2	2	2	2	2	0	0	0	0	2	2	0	0	0	2	2	0	0	0	-1	2	2	-1	2	2	0	-1	0	2	0	0	2	0	2	0	0
solcap_snp_sl_46154	10	1.5815	0	-1	2	2	0	2	2	0	-1	0	2	2	2	2	2	2	0	0	0	0	2	2	0	0	0	2	2	0	0	0	-1	2	2	-1	2	2	0	-1	0	2	0	0	2	0	2	0	0
solcap_snp_sl_13200	10	2.541	0	-1	2	2	0	2	2	0	-1	0	2	2	2	2	2	2	0	0	0	2	2	2	0	0	0	2	2	0	0	0	-1	2	2	0	2	2	0	2	0	2	0	2	2	0	-1	0	0
solcap_snp_sl_46250	10	3.3939	0	-1	2	2	0	2	2	0	-1	0	2	2	2	2	2	2	0	0	0	2	2	2	0	0	0	2	2	0	0	0	-1	2	2	-1	2	2	0	-1	0	2	0	2	2	0	-1	0	0
solcap_snp_sl_13202	10	4.3031	0	-1	2	2	0	2	2	0	-1	0	0	2	2	2	2	2	0	-1	0	2	2	2	2	0	0	2	2	0	0	0	-1	2	2	0	2	-1	0	-1	0	2	0	2	2	0	-1	0	0
solcap_snp_sl_46305	10	5.2123	0	-1	2	2	0	2	2	0	-1	0	0	2	2	2	2	2	0	-1	0	2	2	2	2	0	0	-1	2	0	0	0	-1	2	2	-1	2	-1	0	-1	0	2	0	2	2	0	-1	0	0
solcap_snp_sl_46339	10	7.9281	0	-1	2	2	0	2	2	0	0	0	0	2	2	2	2	2	0	-1	0	2	2	2	2	0	0	-1	2	0	0	0	-1	2	2	-1	2	-1	0	-1	0	2	0	2	2	0	-1	0	0
solcap_snp_sl_3294	10	9.0647	0	-1	2	2	0	-1	-1	0	0	0	0	2	2	-1	-1	-1	0	-1	0	2	-1	2	2	0	0	-1	2	0	0	0	-1	-1	2	-1	-1	-1	0	-1	0	-1	0	2	-1	0	-1	0	0
solcap_snp_sl_46340	10	9.5072	0	-1	2	2	0	2	2	0	0	0	0	2	2	2	2	2	0	-1	0	2	2	2	2	0	0	-1	2	0	0	0	-1	2	2	-1	2	-1	0	-1	0	2	0	2	2	0	-1	0	0
solcap_snp_sl_46377	10	11.3097	0	-1	2	2	0	2	2	0	0	0	0	2	2	2	2	0	0	-1	0	2	2	2	2	0	0	-1	2	0	2	0	-1	2	2	-1	2	-1	0	2	0	2	0	2	2	0	-1	0	0
solcap_snp_sl_17839	10	12.6493	0	-1	2	2	0	2	2	0	0	0	0	2	2	2	2	2	0	-1	0	2	2	2	2	0	0	-1	2	0	2	0	-1	2	2	0	2	-1	0	2	0	2	0	2	2	0	-1	0	0
CL015878-0296	10	13.5423	0	2	2	2	-1	2	2	0	-1	0	0	2	2	2	2	2	0	-1	0	2	2	2	2	0	0	0	2	0	2	0	0	2	2	-1	2	-1	0	2	0	2	0	2	2	2	-1	0	0
CL016498-0213	10	13.9809	0	-1	2	2	0	2	2	0	0	0	0	2	2	2	2	2	0	-1	0	2	2	2	2	0	0	0	0	0	2	0	-1	2	2	-1	2	-1	0	-1	0	2	0	2	2	2	-1	0	0
solcap_snp_sl_29163	10	15.3205	0	-1	2	2	0	2	2	2	0	0	0	0	2	2	2	2	0	-1	0	2	2	2	2	0	0	0	0	2	2	0	-1	2	2	-1	2	2	0	-1	0	2	0	2	2	2	-1	0	0
solcap_snp_sl_17859	10	16.6722	0	-1	2	0	0	2	2	2	0	2	0	0	2	2	2	2	0	-1	0	2	2	2	2	0	0	0	0	2	2	0	-1	2	2	0	2	2	0	-1	0	2	0	2	2	0	-1	0	0
solcap_snp_sl_46475	10	20.3827	0	-1	-1	0	0	2	2	2	0	2	0	0	-1	2	2	2	0	-1	0	-1	2	-1	-1	0	0	0	0	-1	2	0	-1	2	-1	-1	2	0	0	-1	0	2	0	-1	2	0	-1	0	0
solcap_snp_sl_52131	10	22.8848	0	-1	2	0	0	2	2	2	0	2	0	0	2	2	2	2	0	0	0	2	2	2	2	0	0	0	0	2	2	0	0	2	2	-1	2	0	0	-1	0	2	0	2	2	0	-1	0	0
solcap_snp_sl_52110	10	23.7777	0	-1	2	0	0	2	2	2	0	2	0	0	2	2	2	2	2	0	0	2	2	2	2	0	0	0	0	2	2	0	0	2	2	-1	2	0	0	0	0	2	0	2	2	0	-1	0	0
solcap_snp_sl_30523	10	24.2202	0	-1	2	0	0	2	2	2	0	2	0	0	2	2	2	2	2	0	-1	2	2	2	2	0	0	0	0	2	2	0	-1	2	2	0	2	0	0	-1	0	2	0	2	2	0	-1	0	0
solcap_snp_sl_52085	10	25.629	0	-1	2	0	0	2	2	2	0	2	0	0	2	2	0	2	2	0	0	2	2	2	2	0	0	0	0	2	2	0	-1	2	2	-1	2	0	0	-1	0	2	-1	2	2	2	2	0	0
solcap_snp_sl_30517	10	27.7887	0	-1	2	0	0	2	2	2	0	2	0	0	2	2	0	2	2	0	0	2	2	2	2	0	0	0	0	2	2	0	-1	2	2	0	2	0	0	-1	2	2	-1	2	2	2	2	0	0
SGN-U603133_snp167	10	28.6737	0	-1	2	0	0	2	2	2	0	2	0	0	2	2	0	2	2	0	0	2	2	2	2	0	0	0	0	2	2	0	0	2	2	0	2	0	0	-1	2	2	-1	2	2	2	2	0	0
solcap_snp_sl_52027	10	29.5587	0	-1	2	0	0	2	2	2	0	2	0	0	2	2	0	2	2	0	0	2	2	2	2	0	0	0	0	2	2	0	-1	2	2	-1	0	0	0	-1	2	2	-1	2	2	2	2	2	0
solcap_snp_sl_52018	10	30.6079	0	-1	2	0	0	2	2	2	-1	2	0	0	2	2	0	2	2	0	0	2	2	2	2	2	2	0	0	2	2	0	-1	2	2	-1	0	0	0	-1	2	2	-1	2	2	2	2	2	0
solcap_snp_sl_52012	10	33.9965	0	-1	2	0	-1	2	2	2	-1	2	0	0	2	2	0	2	2	0	0	2	2	2	2	2	2	0	0	2	2	0	-1	2	2	-1	0	0	0	-1	2	2	-1	2	2	2	2	2	0
solcap_snp_sl_62952	10	34.3511	0	-1	2	0	-1	2	2	2	-1	2	0	0	2	2	0	2	2	0	0	2	2	2	2	2	2	0	0	2	2	0	-1	2	-1	-1	0	0	0	-1	2	2	-1	2	2	2	2	2	0
solcap_snp_sl_25001	10	36.6604	0	-1	0	0	-1	2	2	2	-1	2	0	0	2	2	0	2	2	0	0	2	2	2	2	2	2	0	0	2	2	0	-1	2	-1	0	0	0	0	-1	2	2	-1	2	2	2	2	2	0
solcap_snp_sl_62916	10	37.1109	0	-1	0	0	-1	2	0	2	-1	2	0	0	2	2	0	2	2	0	0	2	2	2	2	2	2	0	0	0	2	0	-1	2	-1	-1	0	0	0	-1	2	2	-1	2	2	2	2	2	0
solcap_snp_sl_36329	10	38.0201	0	-1	0	0	-1	2	0	2	-1	2	0	0	2	2	0	2	2	0	0	2	2	2	2	2	2	0	0	0	2	0	-1	2	-1	-1	0	0	0	-1	2	2	-1	2	2	2	2	2	2
solcap_snp_sl_36354	10	38.3989	0	-1	0	0	-1	2	0	2	-1	2	0	0	2	2	0	2	2	0	0	2	2	2	2	2	2	0	0	0	2	0	-1	2	-1	-1	0	0	0	-1	2	2	-1	2	2	2	2	2	2
solcap_snp_sl_58738	10	39.1452	0	-1	0	0	-1	2	0	2	-1	2	0	0	2	2	0	2	2	0	0	2	2	2	2	2	2	0	0	0	2	0	-1	2	-1	-1	0	0	0	-1	2	2	-1	2	2	2	2	2	2
SL10102_232	10	39.5102	0	-1	0	0	-1	2	0	2	-1	2	0	0	2	2	0	2	2	0	0	2	2	2	2	2	2	0	0	2	2	0	-1	2	-1	-1	0	0	0	-1	2	2	-1	2	2	2	-1	2	2
solcap_snp_sl_18726	10	40.6467	0	-1	0	0	-1	2	0	2	-1	2	0	0	2	2	0	2	2	0	0	2	2	2	2	2	2	0	0	2	2	0	-1	2	-1	-1	0	0	0	-1	2	2	-1	2	2	2	-1	2	2
solcap_snp_sl_26552	10	41.0199	0	-1	0	0	-1	2	0	2	-1	2	0	0	2	2	0	2	2	0	0	2	2	2	2	2	2	0	0	2	2	0	-1	2	-1	-1	0	0	0	-1	2	2	-1	2	2	2	-1	2	2
solcap_snp_sl_26550	10	41.7718	0	-1	0	0	-1	2	0	2	-1	2	0	0	2	2	0	2	2	0	0	2	2	2	2	2	2	0	0	2	2	0	-1	2	-1	-1	0	0	0	-1	2	2	-1	2	2	2	-1	2	2
solcap_snp_sl_16511	10	42.1478	0	-1	0	0	-1	2	0	2	-1	2	0	0	2	2	0	2	2	0	0	2	2	2	2	2	2	0	0	2	0	0	-1	2	-1	0	0	0	0	-1	2	2	-1	2	2	2	-1	2	2
solcap_snp_sl_38998	10	43.5117	0	-1	0	0	-1	2	0	2	-1	2	0	0	2	2	0	2	2	0	0	2	2	0	2	2	2	0	0	2	0	0	-1	2	-1	-1	0	0	0	-1	2	2	-1	2	2	2	-1	2	2
solcap_snp_sl_38987	10	43.9542	0	-1	0	0	-1	2	0	2	-1	2	0	0	2	2	0	2	2	0	0	2	2	0	2	2	2	0	0	2	0	0	-1	2	2	-1	0	0	0	0	2	2	0	2	2	2	-1	2	2
solcap_snp_sl_28782	10	45.0493	0	-1	0	0	-1	2	0	2	-1	2	0	0	2	2	0	2	2	0	0	2	2	0	2	2	2	0	0	2	0	0	-1	2	2	-1	0	0	0	-1	2	2	0	2	2	2	-1	2	2
solcap_snp_sl_28750	10	45.4143	0	-1	0	0	-1	2	0	2	0	2	0	0	2	2	0	2	2	0	0	2	2	0	2	2	2	0	0	2	0	0	-1	2	2	-1	0	0	0	-1	2	2	0	2	2	2	-1	2	2
solcap_snp_sl_28675	10	45.7902	0	0	0	0	-1	2	0	2	0	2	0	0	2	2	0	2	2	0	0	2	2	0	2	2	2	0	0	2	0	0	-1	2	-1	2	0	0	0	0	2	2	0	2	2	0	2	2	2
solcap_snp_sl_32937	10	46.2366	2	0	0	0	-1	2	0	2	0	2	0	0	2	2	0	2	2	0	0	2	2	2	2	2	2	0	0	2	0	0	-1	2	2	2	0	2	0	-1	2	2	0	2	2	0	2	2	2
solcap_snp_sl_32954	10	48.5318	2	0	0	0	-1	2	0	2	0	2	0	0	2	2	0	2	2	0	0	2	2	2	2	2	2	0	0	2	0	0	-1	2	-1	2	0	2	0	-1	2	2	0	2	2	0	2	2	2
solcap_snp_sl_33007	10	48.8968	2	0	0	2	-1	2	-1	2	0	2	0	0	2	2	-1	0	2	0	0	2	2	2	2	2	2	-1	0	0	-1	0	-1	2	2	2	0	2	0	-1	2	2	0	2	2	0	2	2	-1
SL10670_292	10	50.6833	2	0	0	2	-1	2	0	2	0	2	0	0	2	2	0	2	2	0	0	2	2	2	2	2	2	-1	0	0	0	0	-1	2	-1	2	0	2	0	0	2	2	0	2	2	0	2	2	0
solcap_snp_sl_8260	10	51.1181	2	0	0	2	-1	2	0	2	0	2	0	0	2	2	0	2	2	0	0	2	2	2	2	2	2	-1	0	0	0	0	-1	2	2	2	0	2	0	-1	2	2	0	2	2	0	2	2	0
solcap_snp_sl_33089	10	51.4804	2	0	0	2	-1	2	0	2	-1	2	0	0	2	2	0	2	2	0	0	2	2	2	2	2	2	-1	0	0	0	0	-1	2	0	2	0	2	0	0	0	2	0	2	2	0	2	2	0
solcap_snp_sl_33090	10	51.9229	2	0	0	2	-1	2	0	2	-1	2	0	0	2	2	0	2	2	0	0	2	2	2	2	2	2	-1	0	0	0	0	-1	2	0	2	0	2	0	0	0	2	0	2	2	0	2	2	0
solcap_snp_sl_24679	10	52.8239	2	0	0	2	-1	2	0	2	-1	2	0	0	2	2	0	2	2	-1	0	2	2	2	2	2	2	-1	0	0	0	0	-1	2	0	-1	0	2	0	0	0	2	0	2	2	0	2	2	0
solcap_snp_sl_33113	10	53.1862	2	0	0	2	-1	2	0	2	-1	2	0	0	2	2	0	2	2	-1	0	2	2	2	2	2	2	2	2	0	0	0	-1	2	0	-1	0	2	0	-1	0	2	0	2	2	0	2	2	0
solcap_snp_sl_14866	10	53.9381	2	0	0	2	-1	2	0	2	-1	2	0	0	2	2	0	2	2	-1	0	2	2	2	2	2	2	2	2	0	0	0	-1	2	0	-1	0	2	0	-1	0	2	0	2	2	0	2	2	0
solcap_snp_sl_14895	10	54.7015	2	0	0	2	-1	2	0	2	-1	2	0	0	2	2	0	2	2	-1	0	2	2	2	2	2	2	2	2	0	0	0	-1	2	0	-1	0	2	0	-1	0	2	0	2	2	0	2	2	0
solcap_snp_sl_14900	10	55.0803	2	0	0	2	-1	2	0	2	-1	2	0	0	2	2	0	2	2	-1	0	2	2	2	2	2	2	2	2	0	0	0	-1	2	0	-1	0	2	0	-1	0	2	0	2	2	0	2	2	0
solcap_snp_sl_59199	10	55.4563	2	0	0	2	-1	2	0	2	-1	2	0	0	2	2	0	2	2	-1	0	2	2	2	2	2	2	2	2	0	0	0	-1	0	0	-1	0	2	0	-1	0	2	0	2	2	0	2	2	0
solcap_snp_sl_33166	10	55.8351	2	0	0	2	-1	2	0	2	-1	2	0	0	2	2	0	2	2	-1	0	2	2	2	2	2	2	2	2	0	0	0	-1	0	0	0	0	2	0	-1	0	2	0	2	2	0	2	2	0
solcap_snp_sl_59262	10	56.211	2	0	0	2	-1	2	0	2	-1	2	0	0	2	2	0	2	2	-1	0	2	2	2	2	2	2	2	2	0	0	0	-1	0	0	-1	0	2	0	-1	0	2	0	2	2	0	2	2	0
solcap_snp_sl_59337	10	56.6656	2	0	0	2	-1	2	0	2	-1	2	0	0	2	2	0	0	2	-1	0	2	2	0	2	2	0	2	2	2	2	-1	-1	0	2	-1	0	2	0	-1	0	2	0	0	2	0	2	0	0
SGN-U570986_snp1562	10	62.883	2	0	0	2	-1	2	0	2	-1	2	0	0	2	2	0	0	2	-1	0	2	2	0	2	2	0	2	2	2	2	-1	-1	0	2	-1	0	2	0	-1	0	2	0	0	2	0	2	0	0
solcap_snp_sl_59416	10	64.4219	2	0	0	2	-1	2	0	2	-1	2	0	0	2	2	0	0	2	-1	0	2	2	0	2	2	0	2	2	2	2	-1	-1	0	2	-1	0	2	0	-1	0	2	0	0	2	0	2	0	0
solcap_snp_sl_59437	10	64.7951	2	0	0	2	0	2	0	2	-1	2	0	0	2	2	0	0	2	-1	0	2	2	0	2	2	0	2	2	2	2	2	-1	0	2	2	0	2	0	-1	0	2	0	0	2	0	2	0	0
solcap_snp_sl_59497	10	65.1682	2	0	0	0	-1	2	0	2	0	2	0	0	2	2	0	0	2	-1	0	2	2	0	2	2	0	2	2	2	2	2	-1	0	2	2	0	2	0	-1	0	2	0	0	2	0	2	0	0
solcap_snp_sl_33805	10	65.5359	2	0	0	0	-1	2	0	2	0	2	0	0	2	2	0	0	2	-1	0	2	2	0	2	2	0	2	2	2	2	2	-1	0	2	2	0	0	0	-1	0	2	0	0	2	0	2	0	0
solcap_snp_sl_61192	10	66.2822	2	0	0	0	0	2	0	2	0	2	0	0	2	2	0	0	2	-1	0	2	2	0	2	2	0	2	2	2	2	-1	-1	0	2	-1	0	0	0	-1	0	2	0	0	2	0	2	0	0
solcap_snp_sl_61131	10	66.661	2	0	0	2	-1	2	0	2	0	2	0	0	2	2	0	0	2	-1	0	2	0	0	2	2	0	2	2	2	2	2	-1	0	2	2	0	2	0	-1	0	2	-1	0	2	0	2	0	0
solcap_snp_sl_61108	10	70.8374	2	0	0	2	-1	2	0	2	0	2	0	0	2	2	0	0	2	-1	0	2	0	0	2	2	0	2	2	2	2	2	-1	0	2	2	0	2	0	-1	0	2	-1	0	2	0	2	0	0
solcap_snp_sl_61089	10	71.7383	2	0	0	2	-1	2	0	2	0	2	2	0	2	2	0	0	2	-1	0	2	0	0	2	2	0	2	2	2	2	2	-1	0	2	2	0	2	0	-1	0	0	-1	0	2	0	2	0	0
CL017176-0241	10	72.4902	2	-1	0	2	0	2	0	2	0	-1	2	0	2	2	0	0	2	-1	0	2	0	0	2	2	0	2	2	2	2	2	-1	0	-1	2	0	2	0	-1	0	0	-1	0	2	0	2	0	0
solcap_snp_sl_61037	10	74.0058	2	-1	0	2	-1	2	0	2	0	-1	2	0	2	2	0	0	2	-1	0	2	0	0	2	2	0	2	2	2	2	2	-1	0	-1	2	0	2	0	-1	0	0	-1	0	2	0	2	0	0
solcap_snp_sl_8858	10	74.3762	2	-1	0	2	-1	2	0	0	0	-1	2	0	2	2	0	0	2	2	0	2	0	0	2	2	0	2	2	2	2	2	-1	0	2	2	0	2	0	2	0	0	2	0	2	0	2	0	0
solcap_snp_sl_8856	10	74.7522	2	-1	0	2	-1	2	0	0	0	-1	2	0	2	2	0	0	2	-1	0	2	0	0	2	2	0	2	2	2	2	-1	-1	0	-1	2	0	2	0	-1	0	0	-1	0	2	0	2	0	0
solcap_snp_sl_60980	10	76.7063	2	-1	0	2	-1	2	0	0	0	-1	0	0	2	2	0	0	2	-1	0	2	0	0	2	2	0	2	2	2	2	-1	-1	0	-1	2	0	2	0	-1	0	0	-1	0	2	2	2	0	0
solcap_snp_sl_60907	10	77.641	2	-1	0	2	-1	2	0	0	0	-1	0	0	2	2	0	0	2	-1	0	2	0	0	2	2	0	2	2	2	2	-1	-1	0	-1	2	0	2	0	-1	0	0	-1	0	0	2	2	0	0
solcap_snp_sl_8835	10	80.0467	2	-1	0	2	-1	2	0	0	0	-1	0	0	2	2	0	0	2	-1	0	2	0	0	0	2	0	2	2	2	2	-1	-1	0	-1	2	0	0	0	-1	0	0	-1	0	0	2	2	0	0
solcap_snp_sl_60886	10	80.8101	2	-1	0	2	-1	2	0	0	0	-1	0	0	2	2	0	0	2	-1	0	2	0	0	0	2	0	2	2	2	2	2	-1	0	-1	2	2	0	0	-1	0	0	-1	0	0	2	2	0	0
solcap_snp_sl_8825	10	81.7361	2	-1	0	2	0	2	0	0	0	-1	0	0	2	2	0	0	2	-1	0	2	0	0	0	0	0	2	2	2	2	-1	-1	0	-1	2	2	0	0	-1	0	0	-1	0	0	2	2	0	0
solcap_snp_sl_8824	10	82.6453	2	-1	0	2	-1	2	0	0	0	0	0	0	2	2	0	0	2	-1	0	2	0	0	0	0	0	2	2	2	2	-1	-1	0	-1	2	2	0	0	-1	0	0	-1	0	0	2	2	0	0
solcap_snp_sl_24829	10	83.0157	0	-1	0	2	0	2	0	0	0	-1	0	0	2	2	0	0	2	-1	0	2	0	0	0	0	0	2	2	2	2	-1	-1	0	-1	2	2	0	0	-1	0	0	-1	0	0	2	2	0	0
solcap_snp_sl_60797	10	83.3833	0	-1	0	2	0	2	0	0	0	-1	0	0	2	2	0	0	2	-1	0	2	0	0	0	0	0	2	2	2	2	-1	-1	0	-1	2	2	0	0	-1	0	0	-1	0	0	2	2	0	0
solcap_snp_sl_8807	10	86.7866	0	-1	0	2	0	2	2	0	0	-1	0	0	2	2	0	0	2	0	0	2	0	0	0	0	0	2	2	2	2	-1	-1	0	-1	2	2	0	0	-1	0	0	-1	0	0	2	2	0	0
solcap_snp_sl_60745	10	87.2412	0	-1	0	2	0	2	2	0	0	-1	0	0	2	2	0	0	2	0	0	2	0	0	0	0	0	2	2	2	2	-1	-1	0	-1	2	2	0	0	-1	0	0	-1	0	0	2	2	0	0
solcap_snp_sl_8795	10	87.982	0	0	0	2	0	2	0	0	0	-1	0	0	2	2	0	0	2	0	0	2	0	0	0	0	0	2	2	2	2	-1	-1	0	0	2	2	0	0	-1	0	0	-1	0	0	2	2	0	0
Le013158s_161	10	88.7283	0	-1	0	2	0	2	0	0	0	0	0	0	2	2	0	0	2	0	0	2	0	0	0	0	0	2	2	2	2	-1	-1	0	-1	2	2	0	0	-1	0	0	-1	0	0	2	2	0	0
solcap_snp_sl_8787	10	89.1829	0	-1	0	2	0	2	0	0	0	-1	0	0	2	2	0	0	2	0	0	2	0	0	0	0	0	2	2	2	2	-1	-1	0	-1	2	2	0	0	-1	0	0	-1	0	0	2	2	0	0
solcap_snp_sl_66678	11	0	0	2	-1	0	-1	0	-1	0	2	-1	0	0	2	2	2	2	0	-1	0	2	2	2	0	0	0	2	2	0	0	0	0	0	0	2	2	2	2	0	0	0	2	0	0	0	0	0	0
solcap_snp_sl_15641	11	0.7247	0	-1	-1	0	-1	0	-1	0	-1	-1	0	0	2	2	2	2	0	-1	0	2	2	2	0	0	0	2	2	0	0	0	0	0	0	-1	2	2	2	0	0	0	-1	0	0	0	0	0	0
solcap_snp_sl_15632	11	1.087	0	-1	-1	0	0	0	0	0	-1	-1	0	0	2	2	2	2	0	-1	0	2	2	2	0	0	0	2	2	0	0	0	0	0	0	2	2	2	2	-1	0	0	-1	0	0	0	0	0	0
solcap_snp_sl_66462	11	2.2637	0	-1	-1	-1	-1	0	0	0	-1	0	0	-1	2	2	2	2	0	-1	-1	2	2	2	-1	-1	-1	-1	2	-1	0	-1	-1	2	-1	2	2	2	2	2	0	0	-1	-1	0	-1	-1	0	0
solcap_snp_sl_66431	11	6.5955	0	-1	-1	0	0	2	0	0	0	0	0	0	0	2	2	2	0	0	0	2	2	2	0	0	0	-1	2	0	0	0	0	2	0	2	2	2	2	2	0	0	-1	0	0	0	0	0	0
solcap_snp_sl_66406	11	7.3098	0	0	-1	0	0	2	0	0	-1	0	0	0	0	2	2	2	0	0	0	2	2	2	0	0	0	-1	2	0	0	0	0	2	0	2	2	2	2	2	0	0	-1	0	0	0	0	0	0
SGN-U582519_snp1046	11	8.0043	0	0	-1	0	0	2	0	0	-1	0	0	0	0	2	2	2	0	0	0	2	2	2	0	0	0	-1	2	0	0	0	0	2	0	2	2	2	2	2	0	0	-1	0	0	0	0	0	0
solcap_snp_sl_66365	11	8.4548	0	0	-1	0	0	2	0	0	-1	0	0	0	0	2	2	2	0	0	0	2	2	2	0	0	0	-1	2	0	0	0	0	2	0	2	2	2	2	2	0	0	-1	0	0	0	0	0	0
solcap_snp_sl_66351	11	9.364	0	0	-1	0	0	2	0	0	-1	0	0	0	0	2	2	2	0	0	0	2	2	2	0	0	0	-1	2	0	0	0	0	2	2	-1	2	2	2	2	0	0	-1	0	0	0	0	0	0
solcap_snp_sl_36125	11	12.3085	0	0	-1	2	0	2	0	0	-1	0	0	0	0	2	2	2	0	0	0	2	2	2	0	0	0	-1	2	0	0	0	0	2	0	-1	2	2	2	2	0	0	-1	0	0	0	0	0	0
solcap_snp_sl_36091	11	12.6582	0	0	-1	2	0	2	0	0	-1	0	0	0	0	2	2	2	0	0	0	2	2	2	0	0	0	-1	2	0	0	0	0	2	0	-1	2	2	2	2	0	0	-1	0	0	0	0	0	0
solcap_snp_sl_10596	11	17.0383	0	0	-1	2	0	2	0	0	-1	0	0	0	0	2	2	2	2	0	0	2	2	0	0	0	0	-1	2	0	0	0	0	2	0	2	2	2	2	2	0	0	-1	0	0	0	0	0	0
solcap_snp_sl_10594	11	17.4888	0	0	-1	2	0	2	0	0	-1	0	0	0	0	2	2	2	2	0	0	2	2	0	0	0	0	-1	2	0	0	0	0	2	0	-1	2	2	2	2	0	0	-1	0	0	0	0	0	0
solcap_snp_sl_66232	11	18.193	0	0	-1	2	0	2	0	0	-1	0	0	0	0	2	2	2	2	0	0	2	2	0	0	0	0	-1	2	0	0	0	0	2	0	2	2	2	2	2	0	0	-1	0	0	0	0	0	0
SGN-U581948_snp19882	11	18.8875	0	0	-1	2	0	2	0	0	-1	0	0	0	0	2	2	2	2	0	0	2	2	0	0	0	0	-1	2	0	0	0	0	2	0	2	2	0	2	2	0	0	2	0	0	0	0	0	0
SGN-U581948_snp19879	11	22.717	0	0	-1	2	0	2	0	0	-1	0	0	0	0	2	2	2	2	0	0	2	2	0	0	0	0	-1	2	0	0	0	0	2	0	2	2	0	2	2	0	0	-1	0	0	0	0	0	0
solcap_snp_sl_66221	11	21.204	0	0	-1	2	0	2	0	0	-1	0	0	0	0	2	2	2	2	0	0	2	2	0	0	0	0	-1	2	0	0	0	0	2	0	2	2	0	2	2	0	0	-1	0	0	0	0	0	0
solcap_snp_sl_21767	11	22.105	0	-1	-1	0	0	2	2	0	0	0	2	0	0	0	2	0	2	0	0	2	2	0	0	0	0	-1	2	0	0	0	0	2	0	-1	2	0	2	2	0	0	-1	0	0	0	0	0	0
solcap_snp_sl_21764	11	23.006	0	-1	-1	0	0	2	2	0	0	0	2	0	0	0	2	0	2	0	0	2	2	0	0	0	0	-1	2	0	0	0	0	2	0	-1	2	0	2	2	0	0	-1	0	0	0	0	0	0
solcap_snp_sl_34253	11	23.3416	0	-1	-1	0	0	2	2	0	0	0	2	0	0	0	2	0	2	0	0	2	2	0	0	0	0	-1	2	0	0	0	0	2	0	-1	0	0	2	-1	0	0	-1	0	0	0	0	0	0
solcap_snp_sl_9411	11	24.3762	0	-1	-1	0	0	0	2	0	0	0	2	0	0	0	2	0	2	0	0	2	2	0	2	0	0	-1	2	0	0	0	0	2	0	-1	0	0	2	-1	0	0	-1	0	0	0	0	0	0
solcap_snp_sl_20950	11	26.5358	0	0	-1	0	0	0	2	0	0	0	2	0	0	0	2	0	2	0	0	2	2	0	2	0	0	-1	2	0	0	0	0	2	0	0	0	0	2	-1	0	0	-1	0	0	0	0	0	0
solcap_snp_sl_20963	11	26.8783	0	0	-1	0	0	0	2	0	0	0	2	0	0	0	2	0	2	0	0	2	0	0	2	0	0	-1	2	0	0	0	0	2	0	0	0	0	2	-1	0	0	-1	0	0	0	0	0	0
solcap_snp_sl_20974	11	27.203	0	0	-1	0	0	0	2	0	0	0	2	0	0	0	2	0	2	0	0	2	0	0	2	0	0	0	2	0	0	0	0	2	0	0	0	0	0	-1	0	0	0	0	0	0	0	0	0
solcap_snp_sl_20991	11	27.5235	0	0	-1	0	0	0	2	0	0	0	2	0	0	0	2	0	2	0	0	2	0	0	2	0	0	-1	2	0	0	0	0	2	0	-1	0	0	0	-1	0	0	0	0	0	0	0	0	0
solcap_snp_sl_21007	11	27.8524	0	0	-1	0	0	0	2	0	0	0	2	0	0	0	2	0	2	0	0	2	0	0	2	0	0	-1	2	0	0	0	0	2	0	-1	0	0	0	-1	0	0	0	0	0	0	0	0	0
solcap_snp_sl_21018	11	28.1792	0	0	-1	0	0	0	2	0	0	0	2	0	0	0	2	0	2	0	0	2	0	0	2	0	0	-1	2	0	0	0	0	0	0	-1	0	0	0	0	0	0	0	0	0	0	0	0	0
solcap_snp_sl_21033	11	29.1662	0	0	-1	0	0	0	2	0	0	0	0	0	0	0	2	0	2	0	0	0	0	2	2	0	0	-1	2	0	0	0	0	0	0	-1	0	0	0	0	0	0	0	0	0	0	0	0	0
solcap_snp_sl_21050	11	30.8224	0	0	-1	0	-1	0	2	0	0	0	0	0	0	0	2	0	2	0	0	0	0	2	2	0	0	-1	2	0	0	0	0	-1	0	-1	0	0	0	0	0	0	0	0	0	0	0	0	0
solcap_snp_sl_21067	11	31.1471	0	0	-1	0	-1	0	2	0	0	0	0	0	0	0	2	0	2	0	0	0	0	2	2	0	0	-1	2	0	0	0	0	-1	0	-1	0	0	0	0	0	0	0	0	0	0	0	0	0
solcap_snp_sl_34299	11	31.4718	0	0	-1	0	-1	2	2	0	0	0	0	0	0	0	2	0	2	0	0	0	0	2	2	0	0	0	2	0	0	-1	0	-1	0	-1	0	0	0	0	0	0	0	0	0	0	0	0	0
solcap_snp_sl_21109	11	33.1731	0	0	-1	0	-1	2	2	0	0	0	0	0	0	0	2	0	2	0	0	0	0	2	2	0	0	-1	2	0	0	-1	-1	-1	0	-1	0	0	0	0	0	0	0	0	0	0	0	0	0
CL017248-0137	11	33.511	0	0	-1	0	-1	2	2	0	0	0	0	0	0	0	0	0	2	0	0	0	0	2	2	0	0	-1	2	0	0	-1	-1	-1	0	-1	0	0	0	0	0	0	0	0	0	0	0	0	0
solcap_snp_sl_9446	11	34.196	0	0	-1	0	-1	2	2	0	0	0	0	0	0	0	0	0	2	0	0	0	0	2	2	0	2	-1	2	0	0	-1	-1	2	0	-1	0	0	0	0	0	0	0	0	0	0	0	0	0
solcap_snp_sl_9471	11	35.2451	0	0	-1	0	-1	2	2	0	0	0	0	0	0	0	0	0	2	0	0	0	0	2	2	0	2	-1	2	0	0	-1	-1	2	0	-1	0	0	0	0	0	2	0	0	0	0	0	0	0
solcap_snp_sl_62846	11	35.5875	0	0	-1	0	-1	2	2	0	0	0	0	0	0	0	0	0	2	0	0	0	0	2	2	0	2	-1	2	0	0	-1	-1	2	0	-1	0	0	0	0	0	2	0	0	0	2	0	2	0
solcap_snp_sl_62864	11	39.354	0	0	-1	0	-1	2	2	0	0	0	0	0	0	0	0	0	2	0	0	0	0	2	2	0	2	-1	2	0	0	-1	-1	2	0	-1	0	0	0	0	0	2	0	0	0	2	0	2	0
solcap_snp_sl_34333	11	39.6942	0	0	-1	0	0	2	2	0	0	0	0	0	0	0	0	0	2	0	0	0	0	2	2	0	2	-1	2	0	0	-1	-1	2	0	-1	0	0	0	0	0	2	0	0	0	2	0	2	0
solcap_snp_sl_34336	11	40.3839	0	0	-1	0	-1	2	2	0	0	0	0	0	0	0	0	0	2	0	0	0	0	0	2	0	2	-1	2	0	0	-1	-1	2	0	-1	0	0	0	0	0	2	0	0	0	2	0	2	0
solcap_snp_sl_55212	11	41.0689	0	0	-1	0	-1	2	0	0	0	0	0	0	0	0	0	0	2	0	0	0	0	0	2	0	2	-1	2	0	0	-1	-1	2	0	-1	0	0	0	0	0	2	0	0	0	2	0	2	0
solcap_snp_sl_19556	11	41.4113	0	0	-1	0	-1	2	0	0	0	0	0	0	0	0	0	0	2	0	0	0	0	0	2	0	2	-1	2	0	0	-1	-1	2	0	-1	0	0	0	0	0	2	0	0	0	2	0	2	0
solcap_snp_sl_6899	11	41.7586	0	0	-1	0	-1	2	0	0	0	0	0	0	0	0	0	0	2	0	0	0	0	0	2	0	2	-1	2	0	0	-1	-1	2	0	-1	0	0	0	0	0	2	0	0	2	2	0	2	0
solcap_snp_sl_6885	11	42.1034	0	0	-1	0	-1	2	0	0	0	0	0	0	0	0	0	0	2	0	0	0	0	0	2	0	2	-1	2	0	0	-1	-1	2	0	-1	0	0	0	0	0	2	0	0	2	2	0	2	0
solcap_snp_sl_3025	11	42.4482	0	0	-1	0	-1	2	0	0	0	0	0	0	0	0	0	0	2	0	0	0	0	0	2	0	2	-1	2	0	0	-1	-1	2	0	-1	0	0	0	0	0	2	0	0	2	2	0	2	0
solcap_snp_sl_6163	11	43.5275	0	0	-1	0	-1	2	0	0	0	0	2	0	0	0	0	0	0	0	0	0	0	0	2	0	2	-1	2	0	0	-1	-1	2	0	-1	0	0	0	0	0	2	0	0	2	2	-1	2	0
solcap_snp_sl_6157	11	44.6147	0	0	-1	0	-1	2	0	2	0	0	2	0	0	0	0	0	0	0	0	0	0	0	2	0	2	-1	2	0	0	-1	-1	2	0	-1	0	0	0	0	0	2	0	0	2	2	-1	2	0
solcap_snp_sl_6146	11	44.9796	0	0	-1	0	-1	2	0	2	0	0	2	0	0	0	0	0	0	0	0	0	0	0	2	0	2	-1	2	0	0	-1	-1	2	0	-1	0	0	0	0	0	2	0	0	2	2	-1	2	0
solcap_snp_sl_31134	11	45.7096	0	0	-1	0	-1	2	0	2	0	0	2	0	0	0	0	0	2	0	0	0	0	0	2	0	2	-1	2	0	0	-1	-1	2	0	-1	0	0	0	0	0	2	0	2	2	2	-1	2	0
solcap_snp_sl_6093	11	46.7967	0	0	-1	0	-1	2	0	2	0	0	2	0	0	0	0	0	2	0	0	0	0	0	0	0	2	-1	2	0	0	-1	-1	2	0	-1	0	0	0	0	0	2	0	2	2	2	-1	2	0
solcap_snp_sl_6064	11	47.8999	0	0	2	0	-1	2	0	2	0	0	0	0	0	0	0	2	2	0	0	0	0	0	0	0	2	-1	2	0	0	-1	-1	2	0	-1	0	0	0	0	0	2	0	2	2	2	-1	2	0
solcap_snp_sl_31105	11	48.6245	0	0	2	0	-1	2	0	2	0	0	0	0	0	0	0	2	2	0	0	0	0	0	0	0	2	2	2	0	0	-1	-1	2	0	-1	0	0	0	0	0	2	0	2	2	2	-1	2	0
solcap_snp_sl_31089	11	49.344	0	-1	2	2	-1	2	0	2	0	0	0	0	0	0	0	2	2	0	0	0	0	0	0	0	2	2	2	0	0	-1	-1	2	0	-1	0	0	0	-1	0	2	0	2	2	2	-1	2	0
CL009116-0407	11	49.7064	0	-1	2	2	0	2	0	2	0	0	0	0	0	0	0	0	2	0	0	0	0	0	0	0	2	2	2	0	0	-1	-1	2	0	-1	0	0	0	-1	0	2	0	2	0	2	-1	2	0
solcap_snp_sl_14084	11	50.4417	0	-1	2	2	-1	2	0	2	0	0	0	0	0	-1	0	0	2	0	0	0	0	0	0	0	2	2	2	0	0	-1	-1	2	0	-1	0	2	0	-1	0	2	0	2	0	2	-1	2	0
solcap_snp_sl_14081	11	52.3365	0	-1	2	2	-1	-1	0	-1	0	0	0	0	0	-1	0	0	-1	0	0	0	0	0	0	0	2	2	2	0	0	-1	-1	-1	0	-1	0	2	0	-1	0	-1	0	2	0	2	-1	-1	0
solcap_snp_sl_5996	11	53.2375	0	-1	2	2	-1	2	0	2	0	0	0	0	0	-1	0	0	2	0	0	0	0	0	0	0	2	2	2	0	0	-1	-1	2	0	-1	0	2	0	-1	0	2	0	2	0	2	0	0	0
solcap_snp_sl_5987	11	53.688	0	-1	2	2	-1	2	0	2	0	0	0	0	0	-1	0	0	2	0	0	0	0	0	0	0	2	2	2	0	0	-1	-1	2	0	-1	0	2	0	-1	0	2	0	2	0	2	0	0	0
C2_At3g44890_snp243	11	54.816	0	-1	2	2	-1	2	0	2	0	0	0	0	0	-1	0	0	2	0	0	0	0	0	0	0	2	2	2	0	0	-1	-1	2	0	-1	0	2	0	-1	0	2	0	2	0	2	0	0	0
CL016750-0493	11	55.1783	0	-1	2	2	-1	2	0	2	0	0	0	0	0	-1	0	0	2	0	0	0	0	0	0	0	2	2	2	0	0	-1	-1	2	0	-1	0	2	0	-1	0	2	0	0	0	2	0	0	0
solcap_snp_sl_52944	11	55.5381	0	-1	2	2	-1	2	0	2	0	0	0	0	0	-1	0	0	2	0	0	0	0	0	0	0	2	2	2	0	0	-1	-1	2	0	-1	0	2	0	-1	0	2	0	0	0	2	0	0	0
solcap_snp_sl_31030	11	56.431	0	-1	2	0	-1	2	0	2	0	2	0	0	0	2	0	0	2	0	0	0	0	0	0	0	2	-1	2	0	0	-1	-1	2	0	-1	2	2	0	-1	0	2	0	0	0	2	0	0	0
solcap_snp_sl_5947	11	58.7262	0	-1	2	0	-1	2	0	2	0	2	0	0	0	2	0	0	2	0	0	0	0	0	0	0	2	-1	2	0	0	-1	-1	2	0	-1	2	2	0	-1	0	2	0	0	0	2	0	0	0
solcap_snp_sl_5929	11	59.0808	0	-1	2	0	-1	2	0	2	0	2	0	0	0	2	0	0	2	0	2	0	0	0	0	0	2	-1	2	0	0	-1	-1	2	0	-1	2	2	0	-1	0	2	0	0	0	2	0	0	0
solcap_snp_sl_5925	11	59.4354	0	-1	2	0	-1	2	0	2	0	2	0	0	2	2	0	0	2	0	2	0	0	0	0	0	2	-1	2	0	0	-1	-1	2	0	-1	2	2	0	-1	2	2	0	0	0	2	0	0	0
solcap_snp_sl_52851	11	60.5147	0	-1	2	0	-1	2	0	2	0	2	0	0	2	2	0	0	2	0	2	0	0	0	0	0	2	-1	2	0	0	-1	2	2	0	2	2	2	0	-1	2	2	0	0	0	2	0	0	0
solcap_snp_sl_56353	11	60.9533	0	-1	2	0	-1	2	0	2	0	2	0	0	2	2	0	0	2	0	2	0	0	0	0	0	2	-1	2	0	0	-1	2	2	0	2	2	2	0	-1	2	2	0	0	0	2	0	0	0
solcap_snp_sl_32058	11	61.3958	0	-1	2	0	-1	2	0	2	0	2	0	0	2	2	0	0	2	0	2	0	0	0	0	0	2	-1	2	0	0	-1	2	2	0	2	2	2	0	-1	2	2	0	0	0	2	0	0	0
solcap_snp_sl_32046	11	61.7455	0	-1	2	0	-1	2	0	2	0	2	0	2	2	2	0	0	2	0	2	0	0	0	0	0	2	-1	2	0	0	-1	2	2	0	2	2	2	0	-1	2	2	0	0	0	2	0	0	0
solcap_snp_sl_56324	11	63.1095	0	-1	2	0	-1	0	0	2	0	2	0	2	2	2	0	0	2	0	2	0	0	0	0	0	2	-1	2	0	0	-1	2	2	0	-1	2	2	0	-1	2	2	0	0	0	2	0	0	0
solcap_snp_sl_32030	11	63.5559	0	-1	2	0	-1	0	0	2	0	2	0	2	2	2	0	0	2	0	2	0	0	0	0	0	2	-1	2	0	0	-1	2	2	0	2	2	2	0	-1	2	2	0	0	0	2	0	0	0
SL1_00sc6004_502763	11	63.9031	0	-1	2	0	-1	0	0	2	0	2	0	2	2	2	0	0	2	0	2	0	0	0	0	0	2	-1	2	0	0	-1	2	2	0	2	2	2	0	-1	2	2	0	0	0	2	0	0	0
solcap_snp_sl_56286	11	64.248	0	-1	2	0	-1	0	0	2	0	2	0	2	2	2	0	0	2	0	2	0	0	0	0	0	2	-1	2	0	0	-1	2	2	0	2	2	2	0	-1	2	2	0	0	0	2	-1	0	0
SL1_00sc6004_689170	11	66.5762	0	-1	2	0	-1	0	0	2	0	2	0	2	2	2	0	0	2	0	2	0	0	0	0	0	2	-1	2	0	0	-1	2	0	2	2	2	2	0	-1	2	2	0	0	0	2	-1	0	0
solcap_snp_sl_56231	11	68.4289	0	-1	2	0	-1	0	0	2	0	2	0	2	2	2	0	0	2	-1	2	0	0	0	0	0	2	-1	2	0	0	-1	2	0	2	2	2	2	0	-1	2	2	-1	0	0	2	-1	0	0
solcap_snp_sl_56175	11	68.9444	0	-1	2	0	-1	0	0	-1	0	2	0	2	2	2	0	0	-1	-1	2	0	0	0	2	0	2	-1	2	0	0	-1	2	0	2	2	-1	2	0	-1	-1	2	-1	0	0	0	-1	0	0
solcap_snp_sl_56169	11	69.4444	0	-1	2	0	-1	0	0	2	0	2	0	2	2	2	0	0	2	-1	2	0	0	0	2	0	2	-1	2	0	0	-1	2	0	2	2	2	2	0	-1	2	2	-1	0	0	0	-1	0	0
solcap_snp_sl_56161	11	70.784	0	-1	2	0	2	0	0	2	0	2	0	2	2	2	0	0	2	-1	2	0	0	0	2	0	2	-1	2	0	0	-1	2	0	-1	2	2	2	0	-1	2	2	-1	0	0	0	-1	0	0
solcap_snp_sl_56157	11	71.1361	0	-1	2	0	2	0	0	2	0	2	0	2	2	2	0	0	2	-1	2	0	0	0	2	0	2	-1	2	0	0	-1	2	0	-1	2	2	2	0	-1	2	2	-1	0	0	0	-1	0	0
SL1_00sc6004_1166121	11	71.4908	0	-1	2	0	2	0	0	2	0	2	0	2	2	2	0	0	2	-1	2	0	0	0	2	0	2	-1	2	0	0	-1	2	2	-1	2	2	2	0	-1	2	2	-1	0	0	0	-1	0	0
SL1_00sc6004_1339647	11	71.9332	-1	-1	2	0	2	-1	-1	2	0	2	-1	2	2	2	-1	-1	2	-1	2	0	-1	0	2	0	2	-1	2	0	-1	-1	2	2	-1	2	2	2	-1	-1	2	2	-1	0	-1	0	-1	-1	-1
solcap_snp_sl_56106	11	72.8424	0	-1	2	0	2	0	0	2	0	2	0	2	2	2	0	0	2	-1	2	0	0	0	2	0	2	-1	2	0	0	2	2	2	-1	2	2	2	0	-1	2	0	-1	0	0	0	-1	0	0
solcap_snp_sl_56095	11	73.2929	0	-1	2	0	2	0	0	2	0	2	0	2	2	2	0	0	2	-1	2	0	0	0	2	0	2	-1	2	0	0	-1	2	2	-1	2	2	2	0	-1	2	0	-1	0	0	0	-1	0	0
solcap_snp_sl_44825	11	75.1286	0	-1	2	0	2	0	0	2	0	2	0	2	2	2	0	0	2	-1	2	0	0	0	2	0	2	-1	2	0	0	-1	2	2	-1	2	2	2	0	2	2	0	-1	0	0	0	-1	0	0
solcap_snp_sl_2674	11	76.9813	0	2	2	0	2	0	0	2	0	2	0	2	2	2	0	0	2	-1	2	0	2	0	2	0	2	-1	2	0	0	-1	2	2	-1	2	2	2	0	2	2	0	-1	0	0	0	-1	0	0
SL1_00sc6004_1828575	11	79.2556	0	2	2	-1	2	2	0	2	-1	2	0	2	2	2	0	0	2	-1	2	2	2	-1	2	-1	2	-1	2	-1	0	-1	2	2	-1	2	2	2	0	2	2	0	-1	-1	0	-1	-1	0	0
solcap_snp_sl_2697	11	80.3669	0	2	2	0	2	2	0	2	0	2	0	2	2	2	0	0	2	-1	2	2	2	0	2	0	2	-1	2	0	0	-1	2	2	-1	2	2	2	0	2	2	0	-1	0	0	0	-1	0	2
SL1_00sc6004_1941029	11	81.3285	0	-1	2	0	2	-1	0	-1	0	-1	0	2	2	-1	0	0	-1	-1	2	2	-1	0	2	0	2	-1	2	0	0	2	2	-1	-1	2	-1	2	0	2	-1	0	-1	0	0	0	-1	0	-1
solcap_snp_sl_44897	11	82.3188	0	-1	2	0	2	2	0	2	0	2	0	2	2	2	0	0	2	-1	2	2	2	0	2	0	2	-1	2	0	0	-1	2	2	-1	-1	2	2	0	2	2	0	-1	0	0	0	-1	0	2
solcap_snp_sl_44899	11	82.6891	0	-1	2	0	2	2	0	2	0	2	0	2	2	2	0	0	2	-1	2	2	2	0	2	0	2	-1	2	0	0	-1	2	2	-1	2	2	2	0	2	2	0	-1	0	0	0	-1	0	2
solcap_snp_sl_2733	11	83.0541	0	-1	2	0	2	2	0	2	0	2	0	2	2	2	0	0	2	-1	2	2	2	0	2	0	2	-1	2	0	0	-1	2	2	-1	-1	2	2	0	2	2	0	-1	0	0	0	-1	0	2
solcap_snp_sl_44926	11	83.7949	0	-1	2	0	2	2	0	0	0	2	0	2	2	2	0	0	2	-1	2	2	2	0	2	0	2	-1	2	0	0	-1	2	2	-1	2	2	2	0	2	2	0	-1	0	0	0	-1	0	2
SL1_00sc6004_2273308	11	84.1599	0	-1	2	0	2	2	0	0	0	2	0	2	2	2	0	0	2	-1	2	2	2	0	2	0	2	-1	2	0	2	-1	2	2	-1	2	2	2	0	2	2	0	-1	0	0	0	-1	0	2
solcap_snp_sl_28474	11	84.8952	0	-1	2	0	2	2	0	0	0	2	0	2	2	2	0	0	2	-1	2	2	2	0	2	0	2	-1	2	0	2	-1	2	2	-1	2	2	2	0	2	2	0	-1	0	0	0	-1	0	2
solcap_snp_sl_28503	11	85.6199	0	-1	2	0	2	2	0	0	0	2	0	2	2	2	0	2	2	-1	2	2	2	0	2	0	2	-1	2	0	2	-1	2	2	-1	2	2	2	0	2	2	0	-1	0	0	0	-1	0	2
solcap_snp_sl_28561	11	86.7564	0	-1	2	0	2	2	0	2	0	2	0	2	2	2	0	2	2	-1	2	2	2	0	2	0	2	-1	2	0	2	-1	2	2	0	2	2	2	0	-1	2	0	0	0	0	0	-1	0	2
solcap_snp_sl_28846	12	0	0	-1	0	2	0	2	2	2	-1	2	2	2	2	2	2	2	0	-1	0	2	2	2	0	2	0	-1	0	2	0	-1	-1	0	2	-1	2	0	2	2	0	2	2	2	0	2	2	0	2
solcap_snp_sl_28890	12	1.3277	0	-1	0	2	0	2	2	2	-1	2	2	2	2	2	2	2	0	-1	0	2	2	2	0	2	0	2	2	2	0	-1	-1	0	2	-1	2	0	2	2	0	2	2	2	0	2	2	0	2
Le000721_133	12	2.2538	0	-1	0	2	0	2	2	2	-1	2	2	2	2	2	2	2	0	-1	-1	2	2	2	0	2	0	2	2	2	0	-1	-1	0	2	-1	2	0	2	-1	0	2	2	2	0	2	2	2	2
solcap_snp_sl_17723	12	3.1885	0	-1	0	2	0	2	2	2	-1	2	2	2	2	2	2	2	0	-1	-1	2	2	2	0	2	0	2	2	2	0	-1	-1	0	2	-1	2	0	2	-1	0	2	2	2	0	2	2	2	2
solcap_snp_sl_3163	12	3.5456	0	-1	0	2	0	2	2	2	-1	2	2	2	2	2	2	2	0	-1	-1	2	2	2	0	2	2	2	2	2	0	-1	-1	0	2	-1	2	0	2	2	0	2	2	2	0	2	2	2	2
Le017216_74	12	4.4803	0	-1	0	2	0	2	2	2	-1	2	2	2	2	2	2	2	0	-1	-1	2	2	2	0	2	2	2	2	2	0	-1	-1	0	2	-1	2	0	2	2	0	2	2	2	0	2	2	2	2
solcap_snp_sl_45769	12	7.3681	0	-1	0	2	0	2	2	2	-1	2	0	2	2	2	2	2	0	-1	-1	2	2	2	2	2	2	2	2	2	0	-1	-1	0	2	-1	2	0	2	2	0	2	2	2	0	2	2	2	2
solcap_snp_sl_45815	12	12.0992	2	2	2	2	2	2	2	2	-1	2	0	2	2	2	2	2	0	-1	-1	2	2	2	2	2	2	2	2	2	2	-1	-1	0	2	-1	2	2	2	2	0	2	2	2	0	2	2	2	2
solcap_snp_sl_45816	12	12.9765	2	2	2	2	2	2	2	2	-1	2	0	2	2	2	2	2	0	-1	-1	2	2	2	2	2	2	2	2	2	2	-1	-1	0	2	-1	2	2	2	2	0	2	2	2	0	2	2	2	2
solcap_snp_sl_45860	12	14.7954	2	2	2	2	2	2	2	2	-1	2	0	2	2	2	2	2	0	2	-1	2	2	2	2	2	2	2	2	2	2	2	2	0	2	2	2	2	2	2	2	2	2	2	2	2	2	2	2
solcap_snp_sl_17736	12	15.234	2	2	2	2	2	2	2	2	-1	2	0	2	2	2	2	2	0	2	-1	2	2	2	2	2	2	2	2	2	2	2	2	0	2	2	2	2	2	2	2	2	2	2	2	2	2	2	2
solcap_snp_sl_45902	12	16.221	-1	2	2	2	2	2	2	2	2	2	0	2	2	2	2	2	2	2	2	2	2	2	2	2	2	2	2	2	2	2	2	2	2	2	2	2	2	2	2	2	2	2	2	2	2	2	2
solcap_snp_sl_45923	12	19.4663	-1	2	2	2	2	2	2	2	2	2	2	2	2	2	2	2	2	2	2	2	2	2	2	2	2	2	2	0	2	2	2	2	0	2	2	2	2	2	2	2	2	2	2	2	2	2	2
solcap_snp_sl_40910	12	19.9011	-1	2	2	2	2	2	2	2	2	2	2	2	2	2	2	2	2	2	2	2	2	2	2	2	2	2	2	0	2	2	2	2	0	2	2	2	2	2	2	2	2	2	2	2	2	2	2
solcap_snp_sl_40924	12	20.3397	-1	2	2	2	2	2	2	2	2	2	2	2	2	2	2	2	2	2	2	2	2	2	2	2	2	2	2	0	2	2	2	2	0	2	2	2	2	2	2	2	2	2	2	2	2	2	2
solcap_snp_sl_12656	12	21.6914	-1	2	2	2	2	2	2	2	2	2	0	2	2	2	2	2	2	2	2	2	2	2	2	2	2	2	2	0	2	2	2	2	0	2	2	2	2	2	2	2	2	2	2	2	2	2	2
solcap_snp_sl_41031	12	22.5843	-1	2	2	2	2	2	2	2	2	2	0	2	2	2	2	2	2	2	2	2	2	2	2	2	2	-1	2	0	2	2	2	2	0	2	2	2	2	2	2	2	2	2	2	2	-1	2	2
solcap_snp_sl_41031	12	23.936	-1	2	2	2	2	2	2	2	2	2	0	2	2	2	2	2	2	2	2	2	2	2	2	2	2	-1	2	0	2	2	2	2	0	2	2	2	2	2	2	2	2	2	2	2	-1	2	2
solcap_snp_sl_41053	12	24.3824	-1	2	2	2	2	2	2	2	2	2	0	2	2	2	2	2	2	2	2	2	2	2	2	2	2	-1	2	0	2	2	2	2	0	2	2	2	2	2	2	2	2	2	2	2	-1	2	2
solcap_snp_sl_41068	12	26.2014	-1	2	2	2	2	2	2	2	2	2	0	2	2	2	2	2	2	2	2	2	2	2	2	2	2	-1	2	0	2	2	2	2	0	2	2	2	2	2	2	2	2	2	2	2	-1	2	2
solcap_snp_sl_41220	12	30.0184	0	2	0	2	2	2	2	2	-1	2	0	2	2	2	2	0	2	2	2	2	2	2	2	2	0	-1	2	0	0	2	2	2	0	2	0	2	2	2	2	2	2	2	0	0	-1	2	2
solcap_snp_sl_1495	12	32.4011	0	2	0	2	2	2	2	2	-1	2	0	2	2	2	2	0	2	2	2	2	2	2	2	2	0	-1	2	0	0	2	2	2	0	2	0	2	2	2	2	2	2	2	0	0	-1	2	2
solcap_snp_sl_41225	12	32.8557	0	2	-1	2	2	2	2	2	-1	2	0	2	2	2	2	0	2	2	2	2	2	2	2	2	0	-1	2	0	0	2	2	2	0	2	0	2	2	-1	2	2	2	2	0	0	-1	2	2
CL015195-0336	12	33.9197	0	2	-1	2	2	2	2	2	-1	2	0	0	2	2	2	2	2	2	2	2	2	2	2	2	0	-1	2	0	0	2	2	2	0	2	0	2	2	-1	2	2	2	2	0	0	-1	2	2
solcap_snp_sl_1527	12	34.6289	0	2	-1	2	2	2	2	2	-1	2	0	0	2	2	2	2	2	2	2	2	2	2	2	2	0	-1	2	0	0	2	2	2	0	2	0	2	2	2	2	2	2	2	0	0	-1	2	2
solcap_snp_sl_1529	12	34.981	0	2	-1	2	-1	2	2	2	-1	2	0	0	2	2	2	2	2	2	2	2	2	2	2	2	0	-1	2	0	0	2	2	2	0	2	0	2	2	-1	2	2	2	2	0	0	-1	2	2
solcap_snp_sl_26970	12	36.0603	0	2	-1	2	-1	2	2	2	-1	2	0	0	2	2	0	2	2	2	2	2	2	2	-1	2	0	-1	2	0	0	2	2	2	0	2	0	2	2	-1	2	2	2	2	0	0	-1	2	2
solcap_snp_sl_26984	12	36.7798	0	2	-1	2	-1	2	2	2	-1	2	0	2	2	2	0	2	2	2	2	2	2	2	-1	2	0	-1	2	0	0	2	2	2	0	-1	0	2	2	-1	2	2	2	2	0	0	-1	2	2
CL009187-0469	12	37.8829	0	2	-1	2	-1	2	2	2	-1	0	0	2	2	2	0	2	2	2	2	2	2	2	2	2	0	-1	2	0	0	2	2	2	0	-1	0	2	2	2	2	2	2	2	0	0	-1	2	2
solcap_snp_sl_27036	12	38.9701	0	2	-1	2	-1	2	2	2	-1	0	0	2	2	2	0	2	2	2	2	2	2	2	2	2	0	-1	2	0	0	2	2	2	0	-1	0	2	2	2	2	2	2	2	0	2	-1	2	2
solcap_snp_sl_1568	12	39.3324	0	2	-1	2	-1	2	2	2	-1	0	0	2	2	2	0	2	2	2	2	2	2	2	2	2	0	-1	2	0	0	2	2	2	0	-1	0	2	2	-1	2	2	2	2	0	-1	-1	2	2
solcap_snp_sl_1573	12	40.0571	0	2	-1	2	-1	2	2	2	-1	0	0	2	2	2	0	2	2	2	2	2	2	2	2	2	0	-1	2	0	0	2	2	2	0	-1	0	2	2	-1	2	2	2	2	0	-1	-1	2	2
CL017793-0861	12	40.7766	0	2	-1	2	-1	2	2	2	-1	0	0	2	2	2	0	2	2	2	2	2	2	2	2	2	2	-1	2	0	0	2	2	2	0	-1	0	2	2	-1	2	2	2	2	0	-1	-1	2	2
solcap_snp_sl_32638	12	41.6941	0	2	-1	2	-1	2	2	2	-1	0	0	2	2	2	0	2	2	2	2	2	2	0	2	2	2	-1	2	0	0	2	2	2	0	-1	0	2	2	-1	2	2	2	2	0	-1	-1	2	2
solcap_snp_sl_14758	12	42.1487	0	2	-1	2	-1	2	2	2	-1	0	0	2	2	2	0	2	2	2	2	2	2	0	2	2	2	-1	2	0	0	2	2	2	0	-1	0	2	2	-1	2	2	2	2	0	-1	2	2	0
solcap_snp_sl_58807	12	43.6416	0	2	2	2	0	2	2	2	-1	0	0	2	2	2	0	2	2	2	2	2	2	0	2	2	0	-1	2	0	0	2	2	2	0	-1	0	2	2	-1	2	2	2	2	0	-1	2	2	2
solcap_snp_sl_32654	12	47.2479	0	2	2	2	0	2	2	2	-1	0	0	2	2	2	0	2	2	-1	2	2	2	0	2	2	0	-1	2	0	0	2	2	2	0	-1	2	2	2	-1	2	2	0	2	0	-1	2	2	2
solcap_snp_sl_14762	12	48.1408	0	2	2	2	0	2	2	2	-1	0	0	2	2	2	0	2	2	-1	2	2	2	0	2	2	0	-1	2	0	0	2	2	2	0	-1	2	2	2	-1	2	2	-1	2	0	-1	2	2	2
solcap_snp_sl_58869	12	48.5833	0	2	2	2	0	2	2	2	-1	0	0	2	2	2	0	2	2	2	2	2	2	0	2	2	0	-1	2	0	0	2	2	2	0	-1	2	2	2	-1	2	2	-1	2	0	-1	2	2	2
solcap_snp_sl_58884	12	48.965	0	2	2	2	0	2	2	2	-1	0	0	2	2	2	0	2	2	2	2	2	2	0	2	2	0	-1	2	0	0	2	2	2	0	-1	2	2	2	-1	2	2	-1	2	0	-1	2	2	2
solcap_snp_sl_58892	12	49.695	2	2	2	2	0	2	2	2	-1	0	0	2	2	2	0	2	2	2	2	2	2	0	2	2	0	-1	2	0	0	2	2	2	0	2	2	2	2	-1	2	2	-1	2	0	-1	2	2	2
solcap_snp_sl_65964	12	51.2222	2	2	2	2	0	2	0	2	-1	0	0	2	2	2	0	2	2	2	2	2	2	0	2	2	0	-1	2	0	0	2	2	2	0	-1	2	2	2	-1	2	2	-1	2	0	-1	2	2	2
solcap_snp_sl_65947	12	51.5926	2	2	2	2	0	2	0	2	-1	0	0	2	2	2	0	2	2	2	2	2	2	0	2	2	0	-1	2	0	0	2	2	2	0	-1	2	2	2	-1	2	2	-1	2	0	-1	2	2	2
CL015419-0152	12	53.5166	2	2	2	2	0	2	0	2	-1	0	0	2	2	2	0	2	2	2	2	2	2	0	2	2	0	-1	2	0	0	2	-1	2	0	-1	2	2	2	-1	2	2	-1	2	0	-1	2	2	2
solcap_snp_sl_59728	12	53.8897	2	2	2	2	0	2	2	2	-1	0	0	2	2	2	0	2	2	2	2	2	2	0	2	2	0	-1	2	0	0	2	-1	2	0	-1	2	2	2	-1	2	2	0	2	0	-1	2	2	2
solcap_snp_sl_33666	12	55.0177	2	2	2	2	0	2	2	2	-1	2	0	2	2	2	0	2	2	2	2	2	2	0	2	2	0	-1	2	0	0	2	-1	2	0	-1	2	2	2	-1	2	2	0	2	0	-1	2	0	2
solcap_snp_sl_53084	12	55.3909	2	2	2	2	-1	2	2	2	-1	-1	0	2	2	2	0	2	2	2	2	2	2	0	2	2	0	0	2	0	0	2	-1	2	0	-1	0	2	2	-1	2	2	0	2	0	-1	2	0	2
solcap_snp_sl_59097	12	55.7585	2	2	2	2	-1	2	2	2	-1	-1	0	2	2	2	0	2	2	2	2	2	2	0	2	2	0	-1	2	0	0	2	-1	2	0	-1	0	2	2	-1	2	2	0	2	0	-1	2	0	2
solcap_snp_sl_52512	12	56.1262	2	2	2	2	-1	2	2	2	-1	-1	0	2	2	2	0	2	2	2	2	2	2	0	2	2	0	-1	2	0	0	2	-1	2	0	-1	0	2	2	-1	2	2	0	2	0	-1	2	0	2
solcap_snp_sl_52503	12	56.4938	2	2	2	2	-1	2	2	2	-1	-1	0	2	2	2	0	2	2	2	2	2	2	0	2	2	0	-1	2	0	0	2	-1	2	0	-1	0	2	2	-1	2	2	0	2	0	0	2	0	2
solcap_snp_sl_38495	12	56.8642	2	2	2	2	-1	2	2	2	-1	0	0	2	2	2	0	2	2	2	2	2	2	0	2	2	0	-1	2	0	0	2	-1	2	0	-1	0	2	2	-1	2	2	0	2	0	-1	2	0	2
solcap_snp_sl_38512	12	57.3106	2	2	2	2	-1	2	2	2	-1	0	0	2	2	2	0	2	2	2	2	2	2	0	2	2	0	-1	2	0	0	2	-1	2	0	-1	2	2	2	-1	2	2	0	2	0	0	2	0	2
solcap_snp_sl_12389	12	58.2036	2	2	2	2	-1	2	2	2	-1	0	0	2	2	2	0	2	2	2	2	2	2	0	2	2	0	-1	2	0	2	2	-1	2	0	0	2	2	2	-1	2	2	0	2	0	0	2	0	2
solcap_snp_sl_38543	12	58.9444	2	2	2	2	-1	0	2	2	-1	0	0	2	2	2	0	2	2	2	2	2	2	0	2	2	0	0	0	0	2	2	-1	2	0	-1	2	2	2	-1	2	2	0	2	0	0	2	0	2
solcap_snp_sl_45623	12	60.8537	2	2	2	2	-1	0	2	0	-1	0	0	2	2	2	0	2	2	2	2	2	2	0	2	2	0	0	0	0	2	2	-1	2	0	-1	-1	2	2	-1	2	2	0	2	0	-1	2	0	2
solcap_snp_sl_28825	12	61.7629	2	2	2	2	-1	0	2	0	-1	0	0	2	2	2	0	2	2	2	2	2	2	0	2	2	0	0	0	0	2	2	-1	2	0	-1	-1	2	2	-1	2	2	0	2	0	0	2	0	2
solcap_snp_sl_54024	12	62.6639	2	2	2	2	-1	0	2	0	-1	0	0	2	2	2	0	2	2	2	2	2	2	0	2	2	0	0	0	0	2	2	-1	2	0	-1	-1	2	2	-1	2	2	-1	2	0	-1	2	0	2
solcap_snp_sl_19345	12	65.0279	2	2	2	2	-1	0	2	0	-1	0	0	2	2	2	0	2	2	-1	2	2	2	0	2	2	0	0	0	0	2	2	-1	2	0	-1	0	2	2	-1	2	2	-1	2	0	0	2	0	2
solcap_snp_sl_19344	12	65.3928	2	2	2	2	-1	0	2	0	-1	0	0	2	2	2	0	2	2	-1	2	2	2	0	2	2	0	0	0	0	2	2	-1	2	0	-1	0	2	2	-1	2	2	-1	2	0	0	2	0	2
solcap_snp_sl_53983	12	65.7578	2	2	2	2	-1	0	2	0	-1	0	0	2	2	2	0	2	2	-1	2	2	2	0	2	2	2	0	0	0	2	2	-1	2	0	-1	0	2	2	-1	2	2	-1	2	0	0	2	0	2
solcap_snp_sl_53957	12	66.1228	2	2	2	2	-1	0	2	0	-1	0	0	2	2	2	0	2	2	-1	2	2	2	2	2	2	2	0	0	0	2	2	-1	2	0	-1	0	2	2	-1	2	2	-1	2	0	0	2	0	2
solcap_snp_sl_53955	12	68.8528	2	2	2	2	-1	0	2	0	-1	0	0	2	2	2	0	2	2	-1	2	2	2	2	2	2	2	0	0	0	2	2	-1	2	0	-1	0	2	2	-1	2	2	-1	2	0	0	2	0	2
solcap_snp_sl_53918	12	69.7538	2	2	2	2	-1	0	2	2	-1	0	0	2	2	2	2	0	2	-1	2	2	2	2	2	2	2	0	0	0	2	2	-1	2	0	2	0	2	2	-1	2	2	-1	2	0	0	2	0	2
solcap_snp_sl_53911	12	70.6548	2	2	-1	2	-1	0	2	2	-1	0	0	2	2	2	2	0	2	-1	2	2	2	2	2	2	2	0	0	0	2	2	-1	2	0	2	0	2	2	-1	2	2	-1	0	0	0	2	0	2
solcap_snp_sl_53903	12	72.95	2	2	-1	2	-1	0	2	2	-1	0	0	2	2	2	2	0	2	-1	2	2	2	2	2	2	2	0	0	0	2	2	-1	2	0	2	0	2	2	-1	2	2	-1	0	0	0	2	0	2
solcap_snp_sl_42775	12	73.851	2	2	-1	2	0	0	2	2	-1	0	0	2	2	2	2	0	-1	0	2	2	2	2	2	2	2	0	0	0	2	2	-1	0	0	2	0	2	2	-1	2	2	-1	0	2	0	2	0	2
solcap_snp_sl_42740	12	74.2934	2	2	-1	2	0	0	2	2	-1	0	0	2	2	2	2	0	0	0	2	2	2	2	2	2	2	0	0	0	2	2	-1	0	0	2	0	2	0	-1	2	2	0	0	2	0	2	0	2
solcap_snp_sl_14415	12	75.1944	2	2	-1	2	0	0	2	2	-1	0	0	2	2	0	2	0	0	0	2	2	2	2	2	2	2	0	0	0	0	2	-1	0	0	2	0	2	0	-1	2	2	0	0	2	0	2	0	2
solcap_snp_sl_55530	12	75.649	2	2	-1	2	0	0	2	2	-1	0	0	2	2	0	2	0	0	0	2	2	2	2	2	2	2	0	0	0	0	2	-1	0	0	2	0	2	0	-1	2	2	0	0	2	0	2	0	2
solcap_snp_sl_55550	12	76.55	2	2	-1	2	0	0	2	2	-1	0	0	2	2	0	2	0	0	0	2	2	2	2	2	2	2	-1	0	0	0	2	-1	0	0	2	0	2	0	-1	2	2	0	0	2	0	2	0	2
solcap_snp_sl_31953	12	77.2643	2	0	-1	2	0	0	2	2	-1	0	0	2	2	0	2	0	0	0	2	2	2	2	2	2	2	-1	0	0	0	2	-1	0	0	2	0	2	0	-1	2	2	0	0	2	0	2	0	2
solcap_snp_sl_14419	12	77.6165	2	0	-1	2	0	0	2	2	-1	0	0	2	2	0	2	0	2	0	2	0	2	2	2	2	2	-1	0	0	0	2	-1	0	0	2	0	2	0	-1	2	2	0	0	2	0	2	0	2
solcap_snp_sl_14420	12	79.4421	2	0	-1	2	0	0	2	2	-1	0	0	2	2	0	2	0	2	0	2	0	2	2	2	2	2	-1	0	0	0	2	-1	0	0	2	0	2	0	-1	2	2	0	0	2	0	2	0	2
solcap_snp_sl_31961	12	82.0961	2	0	0	2	0	0	2	2	-1	0	0	2	2	0	2	0	2	0	2	0	2	2	2	2	2	-1	0	0	0	2	-1	0	0	2	0	2	0	-1	0	2	0	0	2	2	2	0	2
solcap_snp_sl_55627	12	83.1677	2	0	0	2	0	2	2	2	-1	0	0	2	2	0	2	0	2	0	2	0	2	2	2	2	2	-1	0	0	0	2	-1	0	0	2	0	2	0	-1	0	2	0	0	2	2	2	0	0
CL017214-0177	12	83.5987	2	0	0	2	0	2	2	2	-1	0	0	2	2	0	2	0	2	0	2	0	2	2	2	2	2	-1	0	0	0	2	-1	0	0	2	0	2	0	-1	0	2	0	0	0	2	2	0	0
solcap_snp_sl_55681	12	84.0335	2	0	0	2	0	2	2	2	-1	0	0	2	2	0	2	0	2	0	2	0	2	2	2	2	2	-1	0	0	0	2	-1	0	0	2	0	2	0	-1	0	2	0	0	0	2	2	0	0
solcap_snp_sl_55706	12	84.753	2	0	0	2	0	2	2	2	-1	0	0	2	2	0	0	0	2	0	2	0	2	2	2	2	2	-1	0	0	0	2	-1	0	0	2	0	2	0	-1	0	2	-1	0	0	2	2	0	0
solcap_snp_sl_55712	12	85.2035	2	0	0	2	0	2	2	2	0	0	0	2	2	0	0	0	2	0	2	0	2	2	2	2	2	-1	0	0	0	2	-1	0	0	2	0	2	0	-1	0	2	-1	0	0	2	2	0	0
solcap_snp_sl_31975	12	85.6499	2	-1	0	2	0	2	2	2	0	0	0	2	2	0	0	0	2	0	2	0	2	2	2	2	2	0	0	0	0	2	-1	0	0	2	0	2	0	-1	0	2	-1	0	0	2	2	0	0
solcap_snp_sl_12646	12	86.007	2	0	0	2	0	2	2	2	0	0	0	2	2	0	0	0	2	0	2	0	2	2	2	2	2	0	0	0	0	2	-1	0	0	2	0	2	0	-1	0	2	-1	0	0	2	2	0	0
solcap_snp_sl_62972	12	88.2474	2	0	0	2	0	2	2	2	0	0	0	2	2	0	0	0	2	0	2	0	2	2	2	2	2	0	0	-1	0	2	-1	0	0	2	0	2	0	-1	0	2	-1	0	0	0	2	0	0
solcap_snp_sl_62983	12	89.3424	2	0	0	2	0	2	2	2	0	0	0	2	2	0	0	0	2	0	2	0	2	2	2	2	2	0	0	-1	0	2	-1	0	0	2	0	2	0	-1	0	2	-1	0	0	0	2	0	0
solcap_snp_sl_63016	12	90.8243	2	0	0	0	0	2	2	2	0	0	0	2	2	0	0	0	2	0	2	0	2	2	2	2	2	0	0	-1	0	2	-1	0	0	2	0	2	0	-1	0	2	-1	0	0	0	2	0	0
solcap_snp_sl_63019	12	91.7173	2	0	0	0	0	2	2	2	0	0	0	2	2	0	0	0	2	0	2	0	2	2	2	2	2	0	0	-1	0	2	-1	0	0	2	0	2	0	-1	0	2	-1	0	0	0	2	0	0
solcap_snp_sl_32706	12	92.1559	2	0	0	0	0	2	2	2	0	0	0	2	2	0	0	0	2	0	2	0	2	0	2	2	2	0	0	2	0	2	-1	0	0	2	0	2	0	-1	0	2	-1	0	0	0	2	0	0
solcap_snp_sl_32743	12	96.0097	2	0	0	0	0	2	2	2	0	0	0	2	2	0	0	0	2	0	2	0	2	0	2	2	2	0	0	2	0	2	-1	0	0	2	0	2	0	-1	0	2	-1	0	0	0	2	0	0
solcap_snp_sl_59082	12	96.9188	2	2	0	0	0	2	2	2	0	0	0	2	0	0	0	0	0	0	2	0	2	0	2	2	2	0	0	2	0	2	-1	2	0	-1	0	2	0	-1	0	2	2	0	0	0	-1	0	0
solcap_snp_sl_31635	12	98.2953	2	2	0	0	0	2	2	2	0	0	0	2	0	0	0	0	0	0	2	0	2	0	2	2	2	0	0	2	0	2	-1	2	0	-1	0	2	0	0	0	2	-1	0	0	0	-1	0	0
solcap_snp_sl_31628	12	98.6577	2	2	0	0	0	2	2	2	-1	0	0	2	0	0	0	0	0	0	2	0	2	0	2	2	2	0	0	2	0	2	-1	2	0	-1	0	2	0	-1	0	2	-1	0	0	0	-1	0	0
solcap_snp_sl_31593	12	99.4096	2	2	0	0	0	2	2	2	-1	0	0	2	0	0	0	0	0	0	2	0	2	0	0	2	2	0	0	2	0	2	-1	2	0	-1	0	2	0	-1	0	2	-1	0	0	0	-1	0	0
solcap_snp_sl_31585	12	100.949	2	2	0	0	-1	2	2	2	-1	0	0	2	0	0	0	0	0	0	2	0	2	0	0	2	2	0	0	2	0	2	-1	2	0	-1	0	2	0	-1	0	2	-1	0	0	0	-1	0	0
solcap_snp_sl_19393	12	101.327	2	2	0	0	-1	2	2	2	-1	0	2	2	0	0	0	0	0	0	2	0	2	0	0	2	2	0	0	2	0	2	-1	2	0	-1	0	2	0	-1	0	2	-1	0	0	0	-1	0	0
solcap_snp_sl_31519	12	101.701	2	2	0	0	-1	2	2	2	-1	0	2	2	0	0	0	0	0	0	2	0	2	0	0	2	2	0	0	2	0	-1	2	2	0	-1	0	2	0	-1	0	2	-1	0	0	0	-1	0	0
SGN-U603632_snp167	12	102.063	2	2	0	0	-1	2	2	2	-1	0	2	2	0	0	0	0	0	0	2	0	2	0	0	2	2	0	0	2	0	-1	2	2	0	-1	0	2	0	0	0	2	-1	0	0	0	-1	0	0
solcap_snp_sl_31495	12	102.513	2	2	0	0	-1	2	2	2	-1	0	2	2	0	0	0	0	0	0	2	0	2	0	0	2	2	0	0	2	0	-1	2	2	0	-1	0	2	0	-1	0	2	-1	0	0	0	-1	0	0
solcap_snp_sl_31464	12	102.964	2	-1	0	0	-1	2	2	2	-1	0	2	2	0	0	0	0	0	0	2	0	2	0	0	2	2	0	0	2	0	-1	2	2	0	-1	0	2	0	-1	0	2	-1	0	0	0	-1	0	0
solcap_snp_sl_54088	12	103.699	2	-1	0	0	-1	2	2	2	-1	2	2	2	0	0	0	0	0	0	2	0	2	0	0	2	2	0	0	2	0	-1	2	2	0	-1	0	2	0	-1	0	2	-1	0	0	0	-1	0	0
solcap_snp_sl_31389	12	104.061	2	-1	0	0	-1	2	2	2	-1	2	2	2	0	0	0	0	0	0	2	0	2	0	0	2	2	0	0	2	0	-1	2	2	0	-1	0	2	0	-1	0	2	-1	0	0	0	-1	0	0
SL10284_277	12	104.797	2	-1	0	0	-1	2	2	2	-1	2	0	2	0	0	0	0	0	0	2	0	2	0	0	2	2	-1	0	2	0	-1	2	2	0	-1	0	2	0	0	0	2	-1	0	0	0	-1	0	0
solcap_snp_sl_31353	12	105.232	2	-1	0	0	-1	2	2	2	-1	2	0	2	0	0	0	0	0	0	2	0	2	0	0	2	2	2	0	2	0	-1	2	2	0	-1	0	2	0	0	0	2	-1	0	0	0	-1	0	0
solcap_snp_sl_31342	12	105.666	2	-1	0	0	-1	2	2	2	-1	2	0	2	0	0	0	0	0	0	2	0	2	0	0	2	2	-1	0	2	0	-1	2	2	0	-1	0	2	0	0	0	2	-1	0	0	0	-1	0	0
				213593
[truncated: 120 more columns]
