# Supplementary material for: Genetic Control of Reproductive Traits in Tomatoes Under High Temperature
Source: Front Plant Sci. 2020 Apr 24;11:326. doi: 10.3389/fpls.2020.00326 (PMC7193983; doi:10.3389/fpls.2020.00326)
Supplement: Supplementary file 6 [file Table_6.xlsx]

## Sheet: Hoja1
		T1: 25ºC/20ºC day/night								T2: 30ºC/25ºC day/night								T3: 35ºC/30ºC day/night
RIL	Experiment	FLN_T1	FRN_T1	FRS_T1	TB_T1	SE_T1	TG_T1	AB_T1	PV_T1	FLN_T2	FRN_T2	FRS_T2	T2_TB	SE_T2	TG_T2	AB_T2	PV_T2	FLN_T3	FRN_T3	FRS_T3	T3_TB	SE_T3	TG_T3	AB_T3	PV_T3
RIL_1	2016	14.8333	7.83333	52.809	0	0	-	-	-	7.16667	4.66667	65.1163	0	0	1			9.33333	0	0	-	1	0	-	-
RIL_2	2016	10.5	8.83333	84.127	0	0	-	-	-	8.5	4.83333	56.8627	0	1	2			8.5	0	0	-	2	1	-	-
RIL_3	2016	11.3333	10	88.2353	0	0	-	-	-	6.66667	5.83333	87.5	0	2	2			6.5	0	0	-	2	1	-	-
RIL_4	2016	13.3333	10	75	1	0	-	-	-	8	0	0	1	1	2			-	-	-	-	-	-	-	-
RIL_6	2016	11.3333	10.5	92.6471	0	0	-	-	-	11.3333	6.83333	60.2941	1	1	0			-	-	-	-	-	-	-	-
RIL_7	2016	8.5	5.83333	68.6275	0	0	-	-	-	4.16667	3.16667	76	1	-	-			-	-	-	-	-	-	-	-
RIL_8	2016	6.33333	6	94.7368	0	0	-	-	-	3	0	0	1	-	-			-	-	-	-	-	-	-	-
RIL_9	2016	4.66667	4.16667	89.2857	1	0	-	-	-	2.16667	0	0	1	-	-			-	-	-	-	-	-	-	-
RIL_10	2016	11.8333	7.16667	60.5634	1	0	-	-	-	17	0	0	0	2	2			-	-	-	-	-	-	-	-
RIL_11	2016	11.6667	9.33333	80	0	0	-	-	-	6	0	0	1	1	2			-	-	-	-	-	-	-	-
RIL_12	2016	9.33333	8.16667	87.5	0	0	-	-	-	7.16667	4.16667	58.1395	1	-	-			-	-	-	-	-	-	-	-
RIL_13	2016	10.5	10	95.2381	1	0	-	-	-	4.5	0.666667	14.8148	0	1	0			-	-	-	-	2	2	-	-
RIL_14	2016	6.33333	4.16667	65.7895	0	0	-	-	-	4.5	0	0	0	2	0			4.83333	0	0	-	2	0	-	-
RIL_15	2016	8.66667	4.83333	55.7692	1	0	-	-	-	2	0	0	1	-	-			-	-	-	-	-	-	-	-
RIL_16	2016	8.66667	7.16667	82.6923	1	0	-	-	-	5	2.5	50	1	-	-			-	-	-	-	-	-	-	-
RIL_17	2016	9.83333	9	91.5254	0	0	-	-	-	3.33333	0.166667	5	1	-	-			-	-	-	-	-	-	-	-
RIL_18	2016	9.5	9.16667	96.4912	0	0	-	-	-	6	0.166667	2.77778	0	2	1			-	-	-	-	-	-	-	-
RIL_19	2016	8.66667	7.83333	90.3846	0	0	-	-	-	7.33333	2.16667	29.5455	0	2	2			-	-	-	-	-	-	-	-
RIL_20	2016	17.8333	13.5	75.7009	0	0	-	-	-	10.6667	5	46.875	0	2	1			6.5	0	0	-	-	-	-	-
RIL_21	2016	6.83333	4.91667	71.9512	1	0	-	-	-	5.33333	0	0	1	1	-			-	-	-	-	-	-	-	-
RIL_22	2016	13.6667	11.3333	82.9268	0	0	-	-	-	14	7.5	53.5714	0	2	1			2	0	0	-	-	-	-	-
RIL_23	2016	9.16667	8.16667	89.0909	0	0	-	-	-	12.1667	7.5	61.6438	0	0	0			2	0	0	-	-	-	-	-
RIL_24	2016	12.5	8.33333	66.6667	0	0	-	-	-	15.5	6.83333	44.086	1	1	0			12.3333	4.5	36.4865	-	0	0	-	-
RIL_25	2016	8.66667	7	80.7692	0	0	-	-	-	8.33333	2.5	30	0	2	2			6	0	0	-	2	2	-	-
RIL_26	2016	11.5	8.16667	71.0145	0	0	-	-	-	12.8333	5.33333	41.5584	1	1	1			6.83333	0	0	-	-	-	-	-
RIL_27	2016	14.1667	11.8333	83.5294	0	0	-	-	-	14.5	12.8333	88.5057	0	1	1			4.16667	2	48	-	0	1	-	-
RIL_28	2016	12.5	7.16667	57.3333	0	0	-	-	-	7.5	3	40	0	2	1			6	2	33.3333	-	1	0	-	-
RIL_29	2016	8.5	8	94.1176	0	0	-	-	-	7.66667	4.33333	56.5217	0	2	1			1.5	1.5	100	-	2	2	-	-
RIL_30	2016	10.5	9	85.7143	0	0	-	-	-	13.5	9.5	70.3704	0	2	2			9	0	0	-	1	2	-	-
RIL_31	2016	15.6667	7.66667	48.9362	0	0	-	-	-	13.3333	8.16667	61.25	0	2	0			8	2.5	31.25	-	2	0	-	-
RIL_32	2016	10.8333	10.1667	93.8462	0	0	-	-	-	8.5	7.33333	86.2745	0	2	1			4.5	0	0	-	2	1	-	-
RIL_33	2016	11.1667	8.83333	79.1045	0	0	-	-	-	12.5	10.5	84	0	1	0			-	-	-	-	-	-	-	-
RIL_34	2016	9.5	5.5	57.8947	1	0	-	-	-	4.5	0.333333	7.40741	0	1	1			-	-	-	-	-	-	-	-
RIL_36	2016	7.66667	4.5	58.6957	1	0	-	-	-	8.5	2	23.5294	0	2	2			2.5	2.5	100	-	2	2	-	-
RIL_38	2016	8.16667	6.66667	81.6327	0	0	-	-	-	5.16667	4.83333	93.5484	0	-	-			5.16667	1.33333	25.8065	-	2	0	-	-
RIL_39	2016	7.16667	6	83.7209	0	0	-	-	-	5.33333	0.833333	15.625	0	-	-			-	-	-	-	-	-	-	-
RIL_40	2016	9.33333	8.16667	87.5	0	0	-	-	-	7.33333	4.5	61.3636	1	1	0			-	-	-	-	-	-	-	-
RIL_41	2016	10.1667	9.16667	90.1639	0	0	-	-	-	6.5	2.5	38.4615	1	1	0			4.83333	0	0	-	2	1	-	-
RIL_43	2016	4.16667	2.33333	56	0	0	-	-	-	6.16667	3.5	56.7568	0	1	0			-	-	-	-	-	-	-	-
RIL_44	2016	10.8333	6	55.3846	1	0	-	-	-	5.33333	4.5	84.375	0	1	-			-	-	-	-	-	-	-	-
RIL_45	2016	11.3333	8.83333	77.9412	0	0	-	-	-	9.16667	1.66667	18.1818	0	2	0			6.5	2	30.7692	-	2	0	-	-
RIL_47	2016	10.8333	9	83.0769	1	0	-	-	-	3.66667	3.66667	100	0	2	-			-	-	-	-	-	-	-	-
RIL_49	2016	13	11	84.6154	0	0	-	-	-	18.5	2.16667	11.7117	0	0	0			-	-	-	-	-	-	-	-
RIL_50	2016	9	6.5	72.2222	0	0	-	-	-	7.66667	1.66667	21.7391	0	1	0			-	-	-	-	1	0	-	-
RIL_52	2016	9.83333	7.33333	74.5763	0	0	-	-	-	16.3333	1.83333	11.2245	0	1	0			8.5	0	0	-	1	0	-	-
RIL_53	2016	6.5	0	0	0	0	-	-	-	4.5	0	0	0	-	-			-	-	-	-	-	-	-	-
RIL_54	2016	12.8333	8	62.3377	0	0	-	-	-	18.5	11.6667	63.0631	0	1	0			6.16667	0	0	-	0	0	-	-
RIL_55	2016	10.5	7.33333	69.8413	0	0	-	-	-	5.16667	0	0	0	2	0			5.16667	0	0	-	2	0	-	-
RIL_56	2016	6.33333	5.33333	84.2105	0	0	-	-	-	6.66667	5.16667	77.5	0	1	2			5	3.66667	73.3333	-	1	0	-	-
RIL_57	2016	11.6667	7	60	0	0	-	-	-	11.8333	7.83333	66.1972	0	2	0			10.6667	3.5	32.8125	-	2	2	-	-
RIL_58	2016	10.8333	10.3333	95.3846	0	0	-	-	-	11.3333	8	70.5882	1	1	2			1	1	100	-	-	-	-	-
RIL_59	2016	9.33333	7.83333	83.9286	0	0	-	-	-	12.6667	7.83333	61.8421	0	2	0			-	-	-	-	-	-	-	-
RIL_60	2016	10.3333	10	96.7742	0	0	-	-	-	8.83333	0	0	1	2	0			8	0	0	-	-	0	-	-
RIL_61	2016	10.3333	8.33333	80.6452	0	0	-	-	-	9	2.33333	25.9259	1	2	2			6.5	2	30.7692	-	-	0	-	-
RIL_62	2016	7.5	4	53.3333	0	0	-	-	-	-	-	-	0	-	-			-	-	-	-	-	-	-	-
RIL_63	2016	6.83333	6.16667	90.2439	1	0	-	-	-	1.16667	0	0	1	-	-			-	-	-	-	-	-	-	-
RIL_64	2016	5	4.5	90	1	0	-	-	-	0.666667	0	0	1	-	-			-	-	-	-	-	-	-	-
RIL_65	2016	7	6.66667	95.2381	0	0	-	-	-	6.33333	5.16667	81.5789	0	2	2			5.33333	2.33333	43.75	-	-	-	-	-
RIL_66	2016	10	6	60	0	0	-	-	-	5.33333	0.5	9.375	0	2	1			-	-	-	-	-	-	-	-
RIL_67	2016	12.6667	11.1667	88.1579	0	0	-	-	-	12.1667	4.66667	38.3562	1	1	0			-	-	-	-	-	0	-	-
RIL_68	2016	11.3333	10.6667	94.1176	0	0	-	-	-	8.33333	7.33333	88	1	2	1			11	2.5	22.7273	-	1	-	-	-
RIL_69	2016	8.66667	6.5	75	0	0	-	-	-	10.8333	4.66667	43.0769	1	2	2			-	-	-	-	-	-	-	-
RIL_70	2016	7	4.5	64.2857	0	0	-	-	-	2	0	0	1	1	0			-	-	-	-	-	-	-	-
RIL_71	2016	15.3333	11.8333	77.1739	0	0	-	-	-	16.6667	5.5	33	1	2	1			9.83333	3.5	35.5932	-	0	0	-	-
RIL_72	2016	8.83333	7	79.2453	0	0	-	-	-	7.83333	0.5	6.38298	0	2	0			-	-	-	-	-	-	-	-
RIL_73	2016	11.1667	9	80.597	0	0	-	-	-	11.1667	3.16667	28.3582	0	1	0			10.3333	3	29.0323	-	1	2	-	-
RIL_74	2016	12.6667	7.16667	56.5789	0	0	-	-	-	16.8333	7.33333	43.5644	0	2	0			-	-	-	-	-	-	-	-
RIL_75	2016	10	5.33333	53.3333	0	0	-	-	-	10	4.16667	41.6667	0	2	1			5.5	0	0	-	2	0	-	-
RIL_76	2016	9.16667	5.5	60	0	0	-	-	-	8.66667	0.5	5.76923	0	2	1			-	-	-	-	-	-	-	-
RIL_77	2016	8.33333	6.5	78	0	0	-	-	-	9.66667	8	82.7586	1	2	0			2.5	0	0	-	-	-	-	-
RIL_78	2016	5.33333	4.5	84.375	0	0	-	-	-	4.5	0	0	1	1	2			1.33333	0	0	-	0	0	-	-
RIL_79	2016	5.66667	5.33333	94.1176	1	0	-	-	-	1	0	0	1	-	-			-	-	-	-	-	-	-	-
RIL_80	2016	9	6.83333	75.9259	0	0	-	-	-	7.33333	3.66667	50	1	-	0			2.5	0	0	-	-	-	-	-
RIL_81	2016	6.16667	5.33333	86.4865	1	0	-	-	-	-	-	-	1	1	0			-	-	-	-	0	0	-	-
RIL_82	2016	7.5	5	66.6667	1	0	-	-	-	2.83333	0	0	1	1	0			-	-	-	-	-	-	-	-
RIL_83	2016	10.8333	7.66667	70.7692	1	0	-	-	-	-	-	-	0	-	-			-	-	-	-	-	-	-	-
RIL_84	2016	14	9.66667	69.0476	0	0	-	-	-	9.83333	0.833333	8.47458	0	2	2			10	0	0	-	1	0	-	-
RIL_85	2016	8.33333	4	48	1	0	-	-	-	6	2	33.3333	1	1	1			-	-	-	-	-	-	-	-
RIL_86	2016	12	8.16667	68.0556	1	0	-	-	-	10.3333	4.5	43.5484	1	2	0			-	-	-	-	2	-	-	-
RIL_87	2016	4.5	4.5	100	1	0	-	-	-	-	-	-	1	-	-			-	-	-	-	-	-	-	-
RIL_88	2016	14	10.3333	73.8095	1	0	-	-	-	2.5	1	40	1	-	-			-	-	-	-	-	-	-	-
RIL_89	2016	9.16667	6.16667	67.2727	0	0	-	-	-	9.5	0	0	0	2	0			5.16667	0	0	-	2	0	-	-
RIL_90	2016	7.83333	5.66667	72.3404	0	0	-	-	-	3.66667	3.16667	86.3636	0	2	0			1.5	0	0	-	-	-	-	-
RIL_91	2016	10	6.5	65	1	0	-	-	-	9.5	6.83333	71.9298	1	2	0			-	-	-	-	-	-	-	-
RIL_92	2016	7	5.16667	73.8095	0	0	-	-	-	8.83333	4.66667	52.8302	0	2	0			5	0	0	-	-	-	-	-
RIL_93	2016	12	10	83.3333	1	0	-	-	-	-	-	-	1	-	-			-	-	-	-	-	-	-	-
RIL_94	2016	9.66667	3.83333	39.6552	1	0	-	-	-	4	0	0	1	-	-			-	-	-	-	-	-	-	-
RIL_95	2016	7.16667	6.66667	93.0233	1	0	-	-	-	10.5	2.16667	20.6349	1	2	1			-	-	-	-	-	-	-	-
RIL_96	2016	8.5	8	94.1176	1	0	-	-	-	-	-	-	1	-	-			-	-	-	-	-	-	-	-
RIL_97	2016	9.16667	5.5	60	0	0	-	-	-	5.33333	2.33333	43.75	1	-	-			-	-	-	-	-	-	-	-
RIL_98	2016	14.1667	11.1667	78.8235	0	2	-	-	-	9.33333	5	53.5714	1	2	1			-	-	-	-	-	-	-	-
RIL_99	2016	10.5	9.33333	88.8889	0	1	-	-	-	10.1667	6.16667	60.6557	1	2	2			-	-	-	-	-	-	-	-
RIL_100	2016	14	6.66667	47.619	0	1	-	-	-	10.3333	6.5	62.9032	0	2	0			4.5	0	0	-	1	0	-	-
RIL_101	2016	9.83333	7.16667	72.8814	1	1	-	-	-	8.5	6.33333	74.5098	0	2	0			-	-	-	-	-	-	-	-
RIL_102	2016	6.66667	6.66667	100	1	0	-	-	-	4.5	3	66.6667	0	2	0			-	-	-	-	-	-	-	-
RIL_103	2016	10	6.5	65	0	0	-	-	-	10	6.66667	66.6667	0	2	2			6	0	0	-	2	0	-	-
RIL_104	2016	10.8333	6.16667	56.9231	1	0	-	-	-	5	1	20	0	2	1			6	0	0	-	1	0	-	-
RIL_105	2016	6	5.16667	86.1111	1	0	-	-	-	6	4.33333	72.2222	0	2	2			6.66667	2.5	37.5	-	2	0	-	-
RIL_106	2016	7.33333	5	68.1818	0	0	-	-	-	6.33333	4.83333	76.3158	1	-	-			3.66667	1.33333	36.3636	-	2	-	-	-
RIL_107	2016	11	10.1667	92.4242	0	2	-	-	-	8.83333	6.66667	75.4717	0	2	0			-	-	-	-	1	-	-	-
RIL_108	2016	7.33333	5	68.1818	1	1	-	-	-	-	-	-	1	-	-			-	-	-	-	-	-	-	-
RIL_109	2016	10.1667	7.66667	75.4098	0	1	-	-	-	7.83333	5	63.8298	0	0	1			4.33333	1.83333	42.3077	-	-	-	-	-
RIL_110	2016	9.16667	8	87.2727	1	1	-	-	-	8.33333	7.66667	92	1	0	0			3.5	0	0	-	1	2	-	-
RIL_111	2016	8.83333	4	45.283	0	1	-	-	-	6.5	1.33333	20.5128	1	-	-			-	-	-	-	-	-	-	-
RIL_112	2016	9.33333	8.83333	94.6429	1	1	-	-	-	1.33333	1.33333	100	1	1	0			-	-	-	-	-	-	-	-
RIL_113	2016	8.83333	7.5	84.9057	1	1	-	-	-	8.83333	4	45.283	1	2	2			-	-	-	-	-	-	-	-
RIL_114	2016	9.83333	7.66667	77.9661	1	2	-	-	-	-	-	-	1	-	-			-	-	-	-	-	-	-	-
RIL_115	2016	9.5	8.33333	87.7193	0	0	-	-	-	9.66667	0	0	0	2	2			7	0	0	-	2	0	-	-
RIL_116	2016	14.1667	10.8333	76.4706	0	0	-	-	-	11	4.5	40.9091	0	1	0			-	-	-	-	-	-	-	-
RIL_117	2016	10.5	8.33333	79.3651	0	1	-	-	-	9.66667	4	41.3793	0	2	1			8.33333	0	0	-	2	2	-	-
RIL_118	2016	14	11	78.5714	0	2	-	-	-	14.8333	4.5	30.3371	0	2	1			7.33333	0	0	-	2	0	-	-
RIL_119	2016	10	9	90	0	2	-	-	-	6.66667	0	0	1	1	0			-	-	-	-	1	-	-	-
RIL_120	2016	7.83333	6.33333	80.8511	0	2	-	-	-	4	0.333333	8.33333	1	-	-			-	-	-	-	-	-	-	-
RIL_121	2016	9.33333	5.16667	55.3571	0	0	-	-	-	10.8333	0	0	1	2	0			5.5	0	0	-	-	-	-	-
RIL_122	2016	7	5.16667	73.8095	0	2	-	-	-	5.5	0	0	0	1	1			-	-	-	-	-	-	-	-
RIL_123	2016	9.5	8.33333	87.7193	0	2	-	-	-	8.33333	3.5	42	0	1	0			5	0	0	-	-	-	-	-
RIL_124	2016	7.66667	6.5	84.7826	0	2	-	-	-	6.16667	1.83333	29.7297	0	2	0			5.5	0	0	-	2	0	-	-
RIL_125	2016	6.83333	1.5	21.9512	0	1	-	-	-	3.83333	1.5	39.1304	1	-	-			-	-	-	-	-	-	-	-
RIL_126	2016	8.16667	6.83333	83.6735	0	1	-	-	-	6.5	0	0	1	2	0			-	-	-	-	-	-	-	-
RIL_127	2016	13.6667	9.33333	68.2927	0	2	-	-	-	14	7	50	0	2	0			3.33333	0	0	-	-	-	-	-
RIL_128	2016	6.83333	5.66667	82.9268	0	2	-	-	-	7.5	0	0	1	2	0			4.33333	0	0	-	1	0	-	-
RIL_130	2016	8	6.16667	77.0833	1	2	-	-	-	2	0.5	25	1	-	-			-	-	-	-	-	-	-	-
RIL_131	2016	11.1667	10.6667	95.5224	0	2	-	-	-	11	0.333333	3.0303	0	2	0			-	-	-	-	-	-	-	-
RIL_132	2016	10.0833	6.58333	65.4729	0	2	-	-	-	10.75	2.66667	22.2097	1	2	2			6.66667	0	0	-	2	1	-	-
RIL_133	2016	10	9.33333	93.3333	0	0	-	-	-	9	4	44.4444	1	-	-			4	0	0	-	-	-	-	-
RIL_135	2016	15	11.1667	74.4444	0	2	-	-	-	13.3333	4.83333	36.25	0	-	-			-	-	-	-	-	-	-	-
RIL_136	2016	7.5	6.16667	82.2222	0	0	-	-	-	2.5	2.5	100	0	-	-			-	-	-	-	-	-	-	-
RIL_137	2016	10	8.66667	86.6667	1	2	-	-	-	7.83333	4.5	57.4468	0	2	1			-	-	-	-	-	-	-	-
RIL_138	2016	11.5	9.5	82.6087	1	2	-	-	-	10.5	5	47.619	0	2	1			-	-	-	-	-	-	-	-
RIL_139	2016	8.83333	0	0	0	0	-	-	-	7	3.5	50	0	1	0			-	-	-	-	-	-	-	-
RIL_141	2016	13	8.16667	62.8205	0	0	-	-	-	7.5	4	53.3333	0	0	0			-	-	-	-	-	-	-	-
RIL_142	2016	12.1667	9.33333	76.7123	0	1	-	-	-	12.6667	9	71.0526	0	2	0			-	-	-	-	-	-	-	-
RIL_143	2016	7.66667	7.33333	95.6522	1	0	-	-	-	1.5	1.5	100	0	-	-			-	-	-	-	-	-	-	-
RIL_144	2016	14.5	8	55.1724	0	2	-	-	-	11.1667	1.33333	11.9403	0	2	0			4.83333	0	0	-	2	0	-	-
RIL_145	2016	11.5	9.16667	79.7101	0	2	-	-	-	6.33333	1	15.7895	0	-	-			-	-	-	-	-	-	-	-
RIL_146	2016	7.33333	5.83333	79.5455	0	1	-	-	-	11.8333	6.83333	57.7465	0	2	0			9.33333	5.5	58.9286	-	1	0	-	-
RIL_147	2016	10.8333	8.33333	76.9231	0	2	-	-	-	3.33333	2.5	75	0	2	0			6.5	0	0	-	2	0	-	-
RIL_148	2016	7.16667	6.16667	86.0465	1	2	-	-	-	-	-	-	1	-	-			-	-	-	-	-	-	-	-
RIL_149	2016	3.16667	3.16667	100	1	0	-	-	-	-	-	-	0	-	-			-	-	-	-	-	-	-	-
RIL_150	2016	4.5	4.5	100	0	0	-	-	-	4.83333	0	0	0	1	0			2.5	0	0	-	2	2	-	-
RIL_151	2016	11.6667	9.5	81.4286	0	2	-	-	-	9.83333	5.33333	54.2373	0	1	0			6.5	6.5	100	-	2	0	-	-
RIL_153	2016	9.66667	8.83333	91.3793	0	1	-	-	-	7.33333	5.5	75	0	-	-			-	-	-	-	-	-	-	-
RIL_154	2016	15.3333	12.1667	79.3478	0	0	-	-	-	13.5	6.83333	50.6173	0	2	0			8.83333	0	0	-	2	0	-	-
RIL_155	2016	10.1667	7.83333	76.4993	1	2	-	-	-	7.91667	3.66667	46.4951	1	1	0			3	0	0	-	2	0	-	-
RIL_156	2016	15.5	5	32.2581	0	1	-	-	-	8.33333	4.5	54	1	2	1			-	-	-	-	-	-	-	-
RIL_157	2016	9.33333	8	85.7143	0	1	-	-	-	8	6.5	81.25	1	2	2			6	0	0	-	0	-	-	-
RIL_158	2016	8.33333	8	96	1	1	-	-	-	3.5	0	0	1	-	-			-	-	-	-	-	-	-	-
RIL_159	2016	8.5	7.5	88.2353	1	2	-	-	-	-	-	-	1	-	-			-	-	-	-	-	-	-	-
RIL_160	2016	7.66667	5.16667	67.3913	1	1	-	-	-	-	-	-	1	-	-			-	-	-	-	-	-	-	-
RIL_161	2016	8	5.33333	66.6667	1	2	-	-	-	-	-	-	1	-	-			-	-	-	-	-	-	-	-
RIL_162	2016	9.83333	6.5	66.1017	0	1	-	-	-	9	5.83333	64.8148	0	2	1			4.66667	0	0	-	2	0	-	-
RIL_163	2016	12	8.5	70.8333	1	2	-	-	-	-	-	-	1	2	0			-	-	-	-	-	-	-	-
RIL_164	2016	14.6667	10.3333	70.4545	0	1	-	-	-	12.5	10.8333	86.6667	0	1	1			8.33333	2	24	-	0	0	-	-
RIL_165	2016	9.16667	5.16667	56.3636	0	2	-	-	-	11	6.16667	56.0606	1	2	0			1.5	0	0	-	-	-	-	-
RIL_167	2016	12.1667	9.16667	75.3425	0	1	-	-	-	8.16667	0	0	0	2	0			8	0	0	-	1	0	-	-
RIL_168	2016	9.83333	7.83333	79.661	0	1	-	-	-	10.6667	7.33333	68.75	0	2	0			-	-	-	-	-	-	-	-
RIL_169	2016	17.6667	11.1667	63.2075	0	2	-	-	-	10	0	0	0	2	1			10.3333	0	0	-	2	1	-	-
RIL_170	2016	12.5	10	80	0	2	-	-	-	6.83333	2	29.2683	1	2	0			-	-	-	-	-	-	-	-
RIL_174	2016	10.3333	7.66667	74.1935	0	2	-	-	-	11.8333	0	0	0	2	0			9.5	0	0	-	0	2	-	-
RIL_175	2016	15.5	10.5	67.7419	0	1	-	-	-	12.3333	0	0	0	2	0			8.33333	0	0	-	1	0	-	-
RIL_176	2016	7.66667	4.33333	56.5217	0	2	-	-	-	7.33333	2	27.2727	0	2	0			5.5	0	0	-	1	2	-	-
RIL_177	2016	14.3333	8.83333	61.6279	0	1	-	-	-	10.5	4.83333	46.0317	0	-	0			-	-	-	-	-	-	-	-
RIL_178	2016	11.3333	8.16667	72.0588	0	2	-	-	-	7	2	28.5714	0	-	-			-	-	-	-	-	-	-	-
RIL_179	2016	9.66667	8.33333	86.2069	1	0	-	-	-	-	-	-	1	-	-			-	-	-	-	-	-	-	-
RIL_180	2016	7.83333	7	89.3617	0	0	-	-	-	8.5	0	0	1	2	0			8	0	0	-	2	0	-	-
RIL_181	2016	11	7.66667	69.697	0	0	-	-	-	8.5	6.16667	72.549	1	2	0			-	-	-	-	-	-	-	-
RIL_182	2016	10.6667	8.66667	81.25	0	0	-	-	-	7.83333	4.5	57.4468	1	2	0			1.5	1.5	100	-	1	0	-	-
TO-937	2016	12.5	9.5	76	-	2	-	-	-	7	0	0	-	-	-	-	-	0	0	0	-	-	-	-	-
TO-937	2016	12.5	10	80	-	2	-	-	-	8	0	0	-	-	-	-	-	0	0	0	-	-	-	-	-
TO-937	2016	11.5	11.5	100	-	2	-	-	-	5.5	0	0	-	-	-	-	-	0	0	0	-	-	-	-	-
MM	2016	7.66667	2.66667	34.7826	-	-	-	-	-	5.66667	0	0	-	-	-	-	-	0	0	0	-	-	-	-	-
MM	2016	8.33333	5.33333	64	-	-	-	-	-	5.33333	2	37.5	-	-	-	-	-	0	0	0	-	-	-	-	-
MM	2016	8	5.66667	70.8333	-	-	-	-	-	6.16667	0.333333	5.40541	-	-	-	-	-	5	2	40	-	-	-	-	-
MM	2016	5.66667	4.66667	82.3529	-	-	-	-	-	7.5	1.33333	17.7778	-	-	-	-	-	0	0	0	-	-	-	-	-
MM	2016	8.16667	4.16667	51.0204	-	-	-	-	-	8.66667	0.833333	9.61538	-	-	-	-	-	0	0	0	-	-	-	-	-
MM	2016	5.66667	4.83333	85.2941	-	-	-	-	-	7.16667	0	0	-	-	-	-	-	7	0	0	-	-	-	-	-
MM	2016	7.16667	4.66667	65.1163	-	-	-	-	-	5.83333	0	0	-	-	-	-	-	13	3	23.0769	-	-	-	-	-
MM	2016	10	3.5	35	-	-	-	-	-	6.66667	0.166667	2.5	-	-	-	-	-	0	0	0	-	-	-	-	-
MM	2016	8.83333	5.66667	64.1509	-	-	-	-	-	6.5	0.333333	5.12821	-	-	-	-	-	6	1.33333	22.2222	-	-	-	-	-
MM	2016	8.83333	5.5	62.2642	-	-	-	-	-	7.33333	0.166667	2.27273	-	-	-	-	-	0	0	0	-	-	-	-	-
MM	2016	9	5.33333	59.2593	-	-	-	-	-	6.66667	0	0	-	-	-	-	-	0	0	0	-	-	-	-	-
MM	2016	8	5	62.5	-	-	-	-	-	8.5	0.333333	3.92157	-	-	-	-	-	0	0	0	-	-	-	-	-
MM	2016	6.83333	5	73.1707	-	-	-	-	-	8.66667	0.166667	1.92308	-	-	-	-	-	0	0	0	-	-	-	-	-
MM	2016	8.66667	5.83333	67.3077	-	-	-	-	-	5.5	0	0	-	-	-	-	-	7	3	42.8571	-	-	-	-	-
MM	2016	7.66667	4.83333	63.0435	-	-	-	-	-	9.5	1.66667	17.5439	-	-	-	-	-	1.16667	1	85.7143	-	-	-	-	-
MM	2016	7.5	5	66.6667	-	-	-	-	-	8.33333	0	0	-	-	-	-	-	0	0	0	-	-	-	-	-
MM	2016	8	4	50	-	-	-	-	-	8	0.166667	2.08333	-	-	-	-	-	0	0	0	-	-	-	-	-
MM	2016	7.5	6.16667	82.2222	-	-	-	-	-	4.83333	0	0	-	-	-	-	-	7	0	0	-	-	-	-	-
MM	2016	8.16667	6	73.4694	-	-	-	-	-	5.66667	0.666667	11.7647	-	-	-	-	-	6	0	0	-	-	-	-	-
MM	2016	9.16667	4.33333	47.2727	-	-	-	-	-	7.5	1.83333	24.4444	-	-	-	-	-	0	0	0	-	-	-	-	-
MM	2016	8.5	6.5	76.4706	-	-	-	-	-	5.66667	0.166667	2.94118	-	-	-	-	-	2.16667	1	46.1538	-	-	-	-	-
MM	2016	9.5	6.16667	64.9123	-	-	-	-	-	5.16667	0	0	-	-	-	-	-	0.666667	0	0	-	-	-	-	-
MM	2016	6.33333	5.5	86.8421	-	-	-	-	-	8.66667	0	0	-	-	-	-	-	0	0	0	-	-	-	-	-
MM	2016	9.16667	7	76.3636	-	-	-	-	-	6.16667	0.166667	2.7027	-	-	-	-	-	2.83333	2.66667	94.1176	-	-	-	-	-
MM	2016	8	5.2	65	-	-	-	-	-	7	0.5	7.14286	-	-	-	-	-	5	0	0	-	-	-	-	-
RIL_1	2017	11.6667	10.1667	87.1429	0	0	3	3	72	10	6	60	0	0	0	0	16	11	4.16667	37.8788	0	2	1	0	0
RIL_2	2017	9.83333	6.66667	67.7966	1	1	0	2	10	5.5	3.16667	57.5758	0	2	1	1	2	6	3	50	0	1	-	1	4
RIL_3	2017	8.5	8.5	100	0	1	2	3	34	5.25	2.75	52.381	0	2	-	-	-	5	0.25	5	1	-	-	-	-
RIL_4	2017	12.8333	9.5	74.026	1	0	1	3	72	9.33333	1.16667	12.5	0	0	0	0	3	5.33333	0	0	0	0	-	-	-
RIL_6	2017	11	9	81.8182	0	0	0	1	5	10.8333	2.83333	26.1538	0	1	1	1	2	9	6.33333	70.3704	0	2	2	1	2
RIL_7	2017	8.66667	8.66667	100	0	0	0	1	6	4.16667	2	48	0	1	0	0	6	3.33333	2.16667	65	1	0	-	-	-
RIL_8	2017	7	7	100	1	0	2	2	19	-	-	-	1	-	-	-	-	-	-	-	1	-	-	-	-
RIL_9	2017	4.16667	3	72	1	0	2	1	8	-	-	-	1	-	-	-	6	-	-	-	1	-	-	-	-
RIL_10	2017	11.6667	9.83333	84.2857	0	2	1	1	2	8.66667	3.83333	44.2308	0	2	1	1	15	6.66667	2.83333	42.5	1	0	0	0	0
RIL_11	2017	9.66667	9	93.1034	0	1	1	1	2	7.16667	3.33333	46.5116	0	2	0	0	5	6	1.5	25	1	-	-	-	-
RIL_12	2017	6.33333	6.33333	100	0	2	3	1	8	6.16667	3.16667	51.3514	1	-	0	0	3	1.33333	0.833333	62.5	1	-	-	-	-
RIL_13	2017	7.33333	5.83333	79.5455	1	1	0	3	52	0	-	-	1	-	-	-	-	2.5	0	0	1	2	1	1	1
RIL_14	2017	6.33333	4	63.1579	0	0	2	2	14	5.33333	1	18.75	0	2	0	0	11	6.16667	2	32.4324	0	2	1	1	2
RIL_15	2017	10.1667	7.16667	70.4918	1	0	2	2	16	4	0	0	1	0	0	0	12	2.5	1	40	1	-	-	-	-
RIL_16	2017	9.5	6.5	68.4211	0	0	3	3	24	5.25	0.25	4.7619	1	-	2	2	3	0.5	0.5	100	1	-	-	-	-
RIL_17	2017	7.83333	6.83333	87.234	0	1	3	1	2	3.83333	0.833333	21.7391	0	2	-	-	2	3.83333	1.5	39.1304	1	-	-	-	-
RIL_18	2017	8.83333	6.33333	71.6981	0	2	0	1	2	6.16667	4.33333	70.2703	0	2	0	0	1	3.5	2	57.1429	1	-	-	-	-
RIL_19	2017	7.66667	7.5	97.8261	0	1	2	1	7	6.5	4.5	69.2308	0	2	1	1	1	7.16667	6	83.7209	0	2	-	1	4
RIL_20	2017	16.8333	13	77.2277	0	0	3	1	6	9.33333	4.33333	46.4286	0	1	-	-	-	11.6667	8.16667	70	0	2	2	0	0
RIL_21	2017	8.16667	8.16667	100	1	1	1	1	7	1.83333	0	0	1	0	-	-	-	1	0	0	1	0	1	1	1
RIL_22	2017	11.1667	9.66667	86.5672	1	2	2	2	12	8.5	2.5	29.4118	0	2	0	0	5	7.83333	3.66667	46.8085	0	2	0	0	0
RIL_23	2017	8.83333	7.83333	88.6792	0	1	1	1	4	5.83333	0	0	0	2	-	-	15	-	-	-	1	-	-	-	-
RIL_24	2017	13.1667	11.8333	89.8734	0	0	1	1	7	10.6667	9	84.375	0	0	1	1	15	10	5.33333	53.3333	0	2	0	1	3
RIL_25	2017	8.66667	8.66667	100	0	1	1	1	2	7.66667	3.66667	47.8261	0	2	1	1	2	5	0	0	1	1	1	0	0
RIL_26	2017	13	11.25	86.5385	0	1	0	2	13	8.5	2	23.5294	0	2	0	0	13	6.75	4.5	66.6667	0	2	0	0	0
RIL_27	2017	18.8333	9.16667	48.6726	0	1	1	2	12	14.1667	10.5	74.1176	0	2	0	0	9	7.83333	4.83333	61.7021	1	1	2	0	0
RIL_28	2017	9.33333	9.33333	100	0	0	1	1	1	7.16667	3.66667	51.1628	0	0	1	1	9	7	3.66667	52.381	0	0	0	1	2
RIL_29	2017	9.66667	9.5	98.2759	1	1	0	1	2	7.16667	4	55.814	1	2	0	0	1	9.33333	0.833333	8.92857	1	2	0	1	1
RIL_30	2017	15.3333	10.5	68.4783	0	0	2	1	7	10.5	5.33333	50.7937	0	1	2	2	6	6.83333	2.33333	34.1463	0	1	1	1	1
RIL_31	2017	12.1667	11.8333	97.2603	0	0	1	2	15	8.16667	7.5	91.8367	0	1	0	0	7	9.5	4	42.1053	0	2	2	1	1
RIL_32	2017	9.5	8.83333	92.9825	0	1	2	2	10	8.16667	7.33333	89.7959	0	2	2	2	16	6.66667	4	60	0	2	0	1	1
RIL_33	2017	10.6667	7.33333	68.75	0	1	1	1	1	11.75	8.25	70.2128	1	0	1	1	8	7	4.25	60.7143	1	2	1	1	2
RIL_34	2017	12.6667	11.1667	88.1579	1	2	1	2	19	4.83333	0.166667	3.44828	1	2	1	1	6	2.5	2.5	100	1	-	-	-	-
RIL_36	2017	7.16667	5.33333	74.4186	0	0	3	1	2	6.33333	3.16667	50	0	0	1	1	16	4.66667	1.5	32.1429	1	1	0	1	1
RIL_38	2017	9	8	88.8889	0	0	3	1	6	4.66667	4.33333	92.8571	0	2	-	-	-	6.5	3	46.1538	0	2	1	0	0
RIL_39	2017	7	6.75	96.4286	0	0	3	1	6	4.75	4.25	89.4737	1	0	-	-	-	-	-	-	1	-	-	-	-
RIL_40	2017	6.33333	6.33333	100	0	1	3	2	17	5.83333	2.33333	40	0	2	0	0	3	2.83333	1	35.2941	1	-	-	-	-
RIL_41	2017	8.66667	8.66667	100	1	1	2	1	6	1.66667	0	0	0	2	-	-	1	4.16667	0	0	0	-	-	-	-
RIL_43	2017	7.33333	7	95.4545	1	0	0	2	15	5	2.75	55	1	1	-	-	-	1.83333	0	0	1	1	2	1	3
RIL_44	2017	10.25	10.25	100	1	1	3	2	15	8.16667	3	36.7347	0	1	0	0	3	4.33333	0	0	1	2	0	1	1
RIL_45	2017	8.66667	8.33333	96.1538	0	0	2	2	15	11	1	9.09091	0	2	-	-	0	6.5	5	76.9231	0	2	0	0	0
RIL_47	2017	8.83333	8.33333	94.3396	1	0	0	1	5	3.66667	0.5	13.6364	1	2	0	0	0	2	0.666667	33.3333	1	2	0	1	2
RIL_49	2017	9.5	9.5	100	0	0	-	-	-	7.5	6.75	90	0	1	0	0	3	7.25	5.25	72.4138	0	0	1	0	0
RIL_50	2017	6.75	6.75	100	0	0	-	-	-	6.25	1.75	28	0	2	2	2	13	7.25	6.25	86.2069	0	0	1	1	1
RIL_52	2017	7	7	100	0	0	-	-	-	5.5	5.25	95.4545	0	2	1	1	23	4	3.5	87.5	1	-	-	-	-
RIL_53	2017	6.5	5.16667	79.4872	0	2	-	-	-	4.83333	0	0	0	2	0	0	1	-	-	-	1	-	-	-	-
RIL_54	2017	13.5	12.5	92.5926	0	0	0	1	5	5.66667	4.75	83.8235	0	2	0	0	9	7.5	1	13.3333	1	0	0	1	2
RIL_55	2017	9.5	9.33333	98.2456	0	1	1	2	15	6.83333	4.33333	63.4146	1	2	0	0	2	6.33333	1	15.7895	1	2	0	1	4
RIL_56	2017	5	4.75	95	0	0	3	3	25	5.5	3.25	59.0909	0	1	0	0	5	3	1.5	50	0	1	0	1	2
RIL_57	2017	8.33333	8.33333	100	0	0	-	-	-	8.66667	3.5	40.3846	0	1	0	0	1	13.8333	6.66667	48.1928	0	2	0	1	5
RIL_58	2017	9.16667	9.16667	100	1	0	1	2	15	8.83333	3.33333	37.7358	0	1	0	0	12	6.83333	2.83333	41.4634	1	2	-	1	1
RIL_59	2017	9.16667	9.16667	100	0	1	2	2	15	9	6.5	72.2222	0	2	1	1	5	6.83333	5	73.1707	0	2	-	1	1
RIL_60	2017	9.66667	9.66667	100	0	1	0	1	10	10.6667	1.83333	17.1875	0	2	1	1	5	10.5	0	0	0	0	0	0	0
RIL_61	2017	13.6667	12.3333	90.2439	0	0	3	2	19	12	6	50	0	1	0	0	10	9.16667	3.66667	40	0	0	0	1	2
RIL_62	2017	9.5	9.5	100	1	0	0	1	3	-	-	-	1	-	-	-	-	-	-	-	1	-	-	-	-
RIL_63	2017	7.5	7.5	100	1	0	-	-	-	0	-	-	1	-	-	-	-	1	0	0	1	0	0	1	1
RIL_64	2017	7.5	6.5	86.6667	1	0	1	1	6	3	3	100	0	-	-	-	-	-	-	-	1	-	0	-	-
RIL_65	2017	6.16667	5.83333	94.5946	1	0	1	2	17	3.33333	3.33333	100	0	1	0	0	18	5.66667	4	70.5882	0	0	0	1	1
RIL_66	2017	9	7.16667	79.6296	0	0	3	3	23	8.16667	1.16667	14.2857	0	0	1	1	8	4	3.5	87.5	0	-	-	-	-
RIL_67	2017	10.1667	10.1667	100	1	1	3	1	1	5.66667	4.5	79.4118	0	2	1	1	5	6.16667	2.33333	37.8378	0	2	0	1	2
RIL_68	2017	8.33333	7.33333	88	0	1	0	1	6	8.16667	5.5	67.3469	1	2	0	0	1	6.16667	2.33333	37.8378	1	1	2	1	1
RIL_69	2017	10.3333	8.83333	85.4839	0	0	2	1	3	9.33333	5.66667	60.7143	0	2	1	1	2	4.83333	1.83333	37.931	1	-	-	-	-
RIL_70	2017	7	4.33333	61.9048	1	0	0	1	4	5	1	20	1	0	0	0	4	2	1.5	75	1	-	-	-	-
RIL_71	2017	15.8333	8.16667	51.5789	0	1	2	1	3	9.83333	7.16667	72.8814	0	1	0	0	2	12.3333	6.66667	54.0541	0	2	0	1	1
RIL_72	2017	9.66667	9.66667	100	0	2	1	1	6	9.83333	4.16667	42.3729	0	2	0	0	9	7.16667	3	41.8605	1	2	0	1	4
RIL_73	2017	17	15.1667	89.2157	0	0	0	1	2	13.1667	9	68.3544	0	1	0	0	12	13.8333	3.83333	27.7108	0	1	1	1	2
RIL_74	2017	20.1667	20.1667	100	0	2	0	1	2	12.3333	7.83333	63.5135	0	2	0	0	3	9.83333	8.5	86.4407	1	2	0	1	1
RIL_75	2017	13.8333	13.8333	100	0	2	3	2	14	8.5	3.83333	45.098	0	2	0	0	17	2.33333	1.33333	57.1429	1	-	-	-	-
RIL_76	2017	10.8333	8.16667	75.3846	0	0	-	-	-	5	2.5	50	0	-	0	0	21	5.66667	2.66667	47.0588	0	2	1	1	1
RIL_77	2017	12	12	100	0	0	1	1	4	11.8333	7.16667	60.5634	0	-	0	0	7	5.16667	4.66667	90.3226	0	2	1	0	0
RIL_78	2017	7.5	7.5	100	0	0	3	1	2	5.83333	2.33333	40	0	-	-	-	4	6	0	0	0	0	1	1	2
RIL_79	2017	13.3333	12	90	0	2	2	1	7	5.16667	1.5	29.0323	0	-	1	1	4	0.833333	0	0	1	-	-	-	-
RIL_80	2017	7.5	7.5	100	0	0	0	1	3	5	4.5	90	0	2	-	-	6	5.16667	2.16667	41.9355	0	0	1	1	5
RIL_81	2017	3.5	3.5	100	1	0	-	-	-	0.5	0	0	1	2	-	-	-	0.833333	0	0	1	-	-	-	-
RIL_82	2017	5.16667	5.16667	100	1	2	0	1	8	3.5	1	28.5714	1	-	-	-	-	-	-	-	1	-	-	-	-
RIL_83	2017	9.5	8.66667	91.2281	1	0	0	1	1	5	1.33333	26.6667	1	2	-	-	-	-	-	-	1	-	-	-	-
RIL_84	2017	14.8333	14.8333	100	0	1	1	1	3	10.6667	3.16667	29.6875	0	-	0	0	20	16.1667	0	0	0	1	1	1	4
RIL_85	2017	5.5	5	90.9091	1	0	2	1	2	5.33333	3.75	70.3125	1	-	1	1	34	5.16667	0	0	0	0	0	1	9
RIL_86	2017	18.3333	16	87.2727	0	1	2	1	1	11.8333	7	59.1549	0	2	-	-	4	11.8333	5.33333	45.0704	0	2	1	1	1
RIL_87	2017	4.5	4.5	100	1	0	1	0	0	5.16667	1.33333	25.8065	0	0	-	-	22	3.83333	1.83333	47.8261	0	0	0	0	0
RIL_88	2017	15.6667	15.6667	100	1	0	0	2	10	8.66667	2.66667	30.7692	0	1	1	1	15	5.5	1.66667	30.303	0	2	0	0	0
RIL_89	2017	7.33333	6.66667	90.9091	0	1	0	1	1	9	6	66.6667	0	2	0	0	9	4.66667	0	0	0	2	1	1	1
RIL_90	2017	6.66667	6.66667	100	0	1	2	1	2	6	4.16667	69.4444	0	0	2	2	5	1.83333	1.5	81.8182	1	-	-	-	-
RIL_91	2017	14.5	14.3333	98.8506	0	0	2	1	1	8.83333	6.83333	77.3585	0	1	2	2	23	9	5.16667	57.4074	0	2	0	0	0
RIL_92	2017	12.3333	11	89.1892	0	0	3	0	0	9.16667	5.66667	61.8182	0	0	2	2	3	7.5	6	80	0	2	-	0	0
RIL_93	2017	10.8333	10.8333	100	1	1	3	2	12	5.5	0	0	0	0	-	-	-	-	-	-	1	-	-	-	-
RIL_94	2017	11.5	7.16667	62.3188	0	0	2	1	2	6	0.166667	2.77778	0	0	-	-	-	-	-	-	1	-	-	-	-
RIL_95	2017	8.5	8.5	100	0	0	2	2	19	7.66667	3.66667	47.8261	0	0	0	0	9	9.33333	5.16667	55.3571	0	2	-	1	7
RIL_96	2017	8.5	8.5	100	0	0	2	3	64	2.75	1.5	54.5455	0	0	-	-	-	-	-	-	1	-	-	-	-
RIL_97	2017	6.5	6.5	100	1	1	1	3	30	5.75	0.75	13.0435	0	0	-	-	-	-	-	-	1	-	-	-	-
RIL_98	2017	20.8333	20.8333	100	0	2	2	2	17	6	3	50	0	0	-	-	-	-	-	-	1	-	-	-	-
RIL_99	2017	16	13.8333	86.4583	0	1	0	1	2	13.6667	7.16667	52.439	0	2	1	1	22	5.66667	0.166667	2.94118	1	0	0	-	-
RIL_100	2017	21.3333	18.8333	88.2812	0	1	1	2	13	10.8333	6.16667	56.9231	0	2	0	0	9	6.83333	0.333333	4.87805	0	1	0	0	0
RIL_101	2017	8.33333	8.33333	100	1	1	1	2	16	8.33333	2.66667	32	0	1	0	0	10	3.66667	1.83333	50	1	2	0	1	8
RIL_102	2017	7.66667	5.83333	76.087	0	0	1	1	7	5.66667	4.16667	73.5294	0	1	0	0	9	2.16667	0	0	1	2	0	1	1
RIL_103	2017	11.5	9.16667	79.7101	0	2	2	1	9	10.5	10	95.2381	0	-	1	1	10	6.66667	3.66667	55	0	2	0	1	3
RIL_104	2017	9.33333	9.33333	100	0	0	0	2	10	7.83333	3	38.2979	0	-	0	0	7	5	0	0	0	0	1	0	0
RIL_105	2017	6.66667	6.66667	100	1	0	2	2	13	7	3.83333	54.7619	0	-	0	0	6	5.5	1.16667	21.2121	0	2	0	0	0
RIL_106	2017	10.1667	7	68.8525	1	0	2	2	14	7.5	3.16667	42.2222	1	0	0	0	20	3.66667	0.833333	22.7273	0	1	0	1	3
RIL_107	2017	10.25	10	97.561	1	2	1	2	17	10.5	5.25	50	0	-	-	-	-	5.5	5	90.9091	0	2	2	0	0
RIL_108	2017	4.33333	3.5	80.7692	1	1	-	-	-	0.5	0	0	0	-	-	-	-	-	-	-	1	-	-	-	-
RIL_109	2017	9.66667	6.33333	65.5172	0	1	3	1	8	10.6667	8	75	0	1	-	-	-	7.16667	6.83333	95.3488	0	2	0	1	2
RIL_110	2017	9.16667	9.16667	100	0	0	3	2	18	7.33333	6.83333	93.1818	0	-	-	-	-	4.16667	0	0	0	0	0	2	17
RIL_111	2017	14.3333	14.3333	100	0	0	2	2	18	7.33333	4.83333	65.9091	1	-	1	1	11	3.5	0.666667	19.0476	1	1	0	2	16
RIL_112	2017	8.16667	8.16667	100	0	0	1	2	12	7.16667	5.33333	74.4186	0	-	0	0	22	1	0.5	50	1	-	-	-	-
RIL_113	2017	5.33333	5.33333	100	1	0	2	3	21	5.75	2.5	43.4783	1	-	-	-	-	0.5	0	0	1	-	-	-	-
RIL_114	2017	9.16667	9.16667	100	0	0	1	1	5	2	0	0	1	-	1	1	16	3.25	0	0	1	0	0	1	1
RIL_115	2017	11.6667	6.5	55.7143	1	2	2	1	8	10.1667	5.83333	57.377	0	2	1	1	22	7	2.16667	30.9524	1	1	0	1	1
RIL_116	2017	14.1667	11.6667	82.3529	0	0	1	3	23	9.83333	1.33333	13.5593	0	0	1	1	29	5.83333	0.5	8.57143	1	0	-	-	-
RIL_117	2017	11.6667	9.5	81.4286	0	2	3	2	13	11.1667	10	89.5522	0	1	1	1	23	9.33333	0	0	0	0	1	1	1
RIL_118	2017	11	10	90.9091	0	2	3	2	10	13.8333	11.3333	81.9277	0	-	1	1	28	7	0	0	0	2	0	1	1
RIL_119	2017	9.5	9.5	100	0	2	1	2	19	5	3.33333	66.6667	1	2	0	0	18	5.66667	0	0	1	1	-	1	2
RIL_120	2017	10.1667	7.16667	70.4918	1	1	1	1	3	4.83333	1.83333	37.931	1	2	-	-	-	3.33333	0	0	1	0	0	1	1
RIL_121	2017	6.16667	5.33333	86.4865	1	0	0	1	6	5.66667	0.833333	14.7059	0	-	-	-	-	3.16667	0.333333	10.5263	1	-	-	-	-
RIL_122	2017	6	6	100	0	2	1	3	36	5.33333	3.5	65.625	0	-	1	1	43	3.5	0	0	1	-	-	-	-
RIL_123	2017	8.33333	8.33333	100	0	2	1	1	3	11	4.83333	43.9394	0	-	0	0	23	5	0	0	0	-	-	-	-
RIL_124	2017	9	8.66667	96.2963	0	1	3	2	13	4.66667	2.5	53.5714	1	-	1	1	5	4	0	0	0	2	0	1	1
RIL_125	2017	9.16667	5.83333	63.6364	0	1	0	3	30	7	1.66667	23.8095	0	-	1	1	10	5	1.5	30	1	0	1	0	0
RIL_126	2017	7.83333	7.5	95.7447	0	0	1	1	7	8.25	8.25	100	0	-	1	1	5	4.83333	1	20.6897	1	-	-	-	-
RIL_127	2017	18	18	100	0	1	1	2	10	15.25	10.75	70.4918	0	-	-	-	-	6.25	2.5	40	1	0	0	1	3
RIL_128	2017	7.66667	7.66667	100	1	1	0	3	21	8.16667	5	61.2245	0	-	1	1	17	3.33333	0.5	15	0	1	-	0	0
RIL_130	2017	9.5	8.75	92.1053	1	1	0	3	90	3.5	1.25	35.7143	1	-	-	-	-	0	-	-	1	-	-	-	-
RIL_131	2017	15	14.3333	95.5556	0	1	0	-	4	12.6667	10.3333	81.5789	0	-	1	1	13	6.66667	0	0	0	2	1	1	1
RIL_132	2017	9	8.5	94.4444	0	2	1	1	5	11.6667	10.6667	91.4286	0	-	1	1	18	9	0	0	0	2	-	-	-
RIL_133	2017	12.3333	10.1667	82.4324	0	0	-	-	-	7.33333	1.16667	15.9091	1	2	-	-	-	0.17	0.166667	98.0392	1	-	-	-	-
RIL_135	2017	22.3333	17.6667	79.1045	0	2	1	1	8	16.5	11	66.6667	1	-	0	0	4	3.25	1.16667	35.8974	1	2	0	1	1
RIL_136	2017	6	6	100	1	0	0	2	10	6.33333	4	63.1579	0	-	1	1	20	1.66667	1	60	1	-	-	-	-
RIL_137	2017	9.25	9.25	100	0	2	2	2	16	11	4.75	43.1818	0	0	1	1	6	9.25	0	0	0	2	0	1	2
RIL_138	2017	10.1667	10.1667	100	0	1	0	1	3	11.8333	4.33333	36.6197	0	-	1	1	8	10.6667	0	0	0	2	1	1	2
RIL_139	2017	9.33333	9.33333	100	1	1	1	1	8	10	3.5	35	1	-	1	1	18	1	1	100	1	2	0	0	0
RIL_141	2017	9.5	9.16667	96.4912	1	0	1	1	4	8	4.83333	60.4167	0	2	0	0	25	10.5	0	0	0	2	0	0	0
RIL_142	2017	11.1667	9.83333	88.0597	0	0	1	2	18	10.5	4.66667	44.4444	0	1	-	-	-	1.66667	0	0	1	1	-	-	-
RIL_143	2017	11.6667	10.5	90	1	1	2	3	20	7.5	4.5	60	1	1	1	1	18	0.75	0.75	100	1	-	-	-	-
RIL_144	2017	17.75	9.5	53.5211	0	0	2	2	17	10.75	8.5	79.0698	0	-	2	2	9	8	0	0	0	-	-	-	-
RIL_145	2017	11.6667	7.66667	65.7143	0	0	1	1	3	3.66667	1.16667	31.8182	1	-	-	-	-	0	0	0	1	-	-	1	2
RIL_146	2017	11	8.83333	80.303	0	1	2	1	5	11.1667	10.3333	92.5373	0	1	0	0	25	9.5	5.33333	56.1404	0	2	0	0	0
RIL_147	2017	12.6667	12.6667	100	0	2	2	2	17	10.5	2.5	23.8095	0	2	0	0	4	2.16667	0	0	1	2	0	0	0
RIL_148	2017	9.66667	8.83333	91.3793	0	0	2	1	2	4.66667	4	85.7143	0	-	-	-	-	6.25	1.25	20	1	2	1	1	1
RIL_149	2017	3.5	3.33333	95.2381	1	0	0	1	6	-	-	-	0	-	-	-	-	-	-	-	1	-	-	-	-
RIL_150	2017	6.83333	6.16667	90.2439	0	2	1	1	5	7.75	4	51.6129	0	-	0	0	11	3	0	0	1	-	-	-	-
RIL_151	2017	12.75	12.75	100	1	2	3	1	6	7.75	4.5	58.0645	0	-	1	1	13	4	1.25	31.25	1	-	-	-	-
RIL_153	2017	9.83333	8	81.3559	0	0	0	1	5	9.5	6.33333	66.6667	0	-	-	-	-	0.5	0	0	1	-	-	-	-
RIL_154	2017	19.3333	15	77.5862	0	1	-	-	-	10.5	6.33333	60.3175	0	-	1	1	12	7	0	0	1	1	0	1	2
RIL_155	2017	12	7.83333	65.2778	0	1	-	-	-	9.66667	6.66667	68.9655	0	2	0	0	3	7.16667	0	0	1	1	1	0	0
RIL_156	2017	19.1667	10.8333	56.5217	0	0	-	-	-	8.16667	6	73.4694	0	2	0	0	7	6.5	0	0	0	2	0	1	5
RIL_157	2017	8.83333	8.83333	100	1	1	-	-	-	9	6.5	72.2222	0	-	1	1	17	5.83333	0	0	0	1	0	1	1
RIL_158	2017	10.6667	10.6667	100	1	1	0	1	1	4	2.66667	66.6667	1	-	-	-	-	4.16667	2.16667	52	1	1	0	1	5
RIL_159	2017	8.75	8.75	100	0	1	2	1	5	7	7	100	1	-	-	-	-	1.5	1.5	100	1	-	-	-	-
RIL_160	2017	6.5	4.66667	71.7949	1	0	1	3	25	5	0	0	1	-	-	-	-	-	-	-	1	-	-	-	-
RIL_161	2017	3.83333	3.83333	100	1	0	-	-	-	1	1	100	1	-	-	-	-	-	-	-	1	-	-	-	-
RIL_162	2017	9.5	7.5	78.9474	0	1	0	1	8	8.16667	7.5	91.8367	0	-	0	0	17	6.33333	0	0	0	2	1	1	3
RIL_163	2017	12.5	12.5	100	1	1	1	1	5	3	1	33.3333	1	-	-	-	-	0	0	0	1	-	-	-	-
RIL_164	2017	14.5	12.3333	85.0575	0	1	1	2	14	11.1667	11	98.5075	0	-	0	0	1	8.33333	1.33333	16	0	0	0	1	5
RIL_165	2017	12.3333	8.83333	71.6216	0	1	0	1	3	9.33333	6.16667	66.0714	0	-	0	0	12	3	1.16667	38.8889	1	-	-	-	-
RIL_167	2017	15.6667	12.6667	80.8511	0	0	3	2	11	12.1667	9.33333	76.7123	0	0	1	1	23	8	1.83333	22.9167	0	2	2	1	1
RIL_168	2017	11	9.83333	89.3939	0	1	0	1	5	8.83333	6.83333	77.3585	0	1	1	1	7	0.5	0.5	100	1	2	1	1	4
RIL_169	2017	18.5	13.5	72.973	0	2	3	3	23	8.83333	2.33333	26.4151	0	-	0	0	27	3.83333	0	0	1	-	-	-	-
RIL_170	2017	14.1667	12.5	88.2353	0	1	2	1	9	9.66667	5.83333	60.3448	0	-	1	1	9	2.33333	0	0	1	-	-	-	-
RIL_174	2017	16.8333	9.66667	57.4257	0	1	2	1	7	8.83333	7.66667	86.7925	0	-	1	1	6	9	0	0	0	2	0	1	2
RIL_175	2017	16.6667	14.5	87	0	1	1	1	3	13.6667	4.83333	35.3659	0	-	0	0	6	6.5	0	0	1	2	2	1	4
RIL_176	2017	8.33333	6.33333	76	0	0	1	1	2	9	8.5	94.4444	0	-	-	-	9	8	0	0	0	2	1	1	2
RIL_177	2017	20	14.6667	73.3333	0	1	1	1	3	14.75	10	67.7966	0	2	1	1	7	9	0	0	1	2	-	1	3
RIL_178	2017	6.16667	5.16667	83.7838	0	1	2	2	19	9.66667	4.66667	48.2759	1	-	-	-	-	0	0	0	1	-	-	-	-
RIL_179	2017	12.6667	8.83333	69.7368	1	0	0	1	4	-	-	-	1	-	-	-	-	-	-	-	1	-	-	-	-
RIL_180	2017	10.8333	10	92.3077	0	1	2	1	9	10	6	60	0	2	0	0	2	4.16667	0	0	0	1	1	1	1
RIL_181	2017	7.5	7.25	96.6667	0	0	1	2	12	6.5	2.75	42.3077	0	2	1	1	10	2.75	0	0	1	-	-	-	-
RIL_182	2017	9.16667	8.83333	96.3636	1	0	2	2	12	12.1667	6.33333	52.0548	1	-	1	1	9	6.83333	3.33333	48.7805	0	2	2	1	1
MM	2017	8.33333	8.33333	100	-	-	-	-	-	5.66667	2.66667	47.0588	-	-	-	-	-	2.33333	0.833333	35.7143	-	-	-	-	-
MM	2017	8	7.66667	95.8333	-	-	-	-	-	7.83333	1.83333	23.4043	-	-	-	-	-	3.83333	0.166667	4.34783	-	-	-	-	-
MM	2017	6.83333	6.83333	100	-	-	-	-	-	5	1.16667	23.3333	-	-	-	-	-	6.33333	1.33333	21.0526	-	-	-	-	-
MM	2017	9.66667	9.66667	100	-	-	-	-	-	4.66667	0.833333	17.8571	-	-	-	-	-	6	1.83333	30.5556	-	-	-	-	-
MM	2017	8.33333	7.83333	94	-	-	-	-	-	7.83333	4	51.0638	-	-	-	-	-	4.83333	1.5	31.0345	-	-	-	-	-
MM	2017	7.83333	7.83333	100	-	-	-	-	-	4.16667	2	48	-	-	-	-	-	2.66667	0.333333	12.5	-	-	-	-	-
MM	2017	9	9	100	-	-	-	-	-	4.5	2.16667	48.1481	-	-	-	-	-	5	0.5	10	-	-	-	-	-
MM	2017	12.5	12.5	100	-	-	-	-	-	7.33333	0	0	-	-	-	-	-	5	0	0	-	-	-	-	-
RIL_1	2018	-	-	-	-	-	-	-	-	6.66667	0	0	-	0	-	-	-	12.3333	0	0	-	1	-	-	-
RIL_2	2018	-	-	-	-	-	-	-	-	6.33333	0	0	-	2	-	-	-	14.3333	0	0	-	2	-	-	-
RIL_3	2018	-	-	-	-	-	-	-	-	5.33333	0	0	-	2	-	-	-	10.6667	0	0	-	2	-	-	-
RIL_4	2018	-	-	-	-	-	-	-	-	14	0	0	-	0	-	-	-	12.3333	0	0	-	1	-	-	-
RIL_6	2018	-	-	-	-	-	-	-	-	10	0	0	-	0	-	-	-	8.33333	0	0	-	1	-	-	-
RIL_7	2018	-	-	-	-	-	-	-	-	7.33333	0	0	-	0	-	-	-	7.33333	0.666667	9.09091	-	1	-	-	-
RIL_8	2018	-	-	-	-	-	-	-	-	6	0	0	-	0	-	-	-	5.66667	0	0	-	1	-	-	-
RIL_9	2018	-	-	-	-	-	-	-	-	6	0	0	-	0	-	-	-	5.66667	0	0	-	2	-	-	-
RIL_10	2018	-	-	-	-	-	-	-	-	12.6667	0	0	-	1	-	-	-	14	0	0	-	1	-	-	-
RIL_11	2018	-	-	-	-	-	-	-	-	9.33333	0	0	-	2	-	-	-	7.33333	0	0	-	2	-	-	-
RIL_12	2018	-	-	-	-	-	-	-	-	8.33333	0	0	-	1	-	-	-	7	0	0	-	2	-	-	-
RIL_13	2018	-	-	-	-	-	-	-	-	7.33333	0	0	-	2	-	-	-	9	0	0	-	2	-	-	-
RIL_14	2018	-	-	-	-	-	-	-	-	8.66667	0	0	-	1	-	-	-	5.66667	0	0	-	2	-	-	-
RIL_15	2018	-	-	-	-	-	-	-	-	7.33333	1	13.6364	-	0	-	-	-	6.33333	1	15.7895	-	0	-	-	-
RIL_16	2018	-	-	-	-	-	-	-	-	8	0	0	-	1	-	-	-	8.33333	0	0	-	1	-	-	-
RIL_17	2018	-	-	-	-	-	-	-	-	10	0	0	-	1	-	-	-	6	0	0	-	2	-	-	-
RIL_18	2018	-	-	-	-	-	-	-	-	10.3333	0	0	-	2	-	-	-	9	2	22.2222	-	2	-	-	-
RIL_19	2018	-	-	-	-	-	-	-	-	8.66667	0	0	-	2	-	-	-	12.6667	0	0	-	2	-	-	-
RIL_20	2018	-	-	-	-	-	-	-	-	8.66667	0	0	-	1	-	-	-	16.6667	0	0	-	1	-	-	-
RIL_21	2018	-	-	-	-	-	-	-	-	7	0.333333	4.7619	-	1	-	-	-	6	0	0	-	1	-	-	-
RIL_22	2018	-	-	-	-	-	-	-	-	9.33333	0	0	-	2	-	-	-	13.3333	0.666667	5	-	2	-	-	-
RIL_23	2018	-	-	-	-	-	-	-	-	6.66667	0	0	-	1	-	-	-	10.6667	0	0	-	1	-	-	-
RIL_24	2018	-	-	-	-	-	-	-	-	12.6667	0	0	-	0	-	-	-	14	0	0	-	1	-	-	-
RIL_25	2018	-	-	-	-	-	-	-	-	7	0	0	-	-	-	-	-	5	0	0	-	2	-	-	-
RIL_26	2018	-	-	-	-	-	-	-	-	8.66667	0	0	-	2	-	-	-	6.33333	1	15.7895	-	2	-	-	-
RIL_27	2018	-	-	-	-	-	-	-	-	14	0	0	-	1	-	-	-	8	0	0	-	2	-	-	-
RIL_28	2018	-	-	-	-	-	-	-	-	11.3333	0	0	-	0	-	-	-	5.33333	1	18.75	-	2	-	-	-
RIL_29	2018	-	-	-	-	-	-	-	-	8.33333	0	0	-	2	-	-	-	8.66667	0	0	-	2	-	-	-
RIL_30	2018	-	-	-	-	-	-	-	-	8.66667	0	0	-	1	-	-	-	6	0	0	-	2	-	-	-
RIL_31	2018	-	-	-	-	-	-	-	-	8	0	0	-	1	-	-	-	13.6667	0	0	-	2	-	-	-
RIL_32	2018	-	-	-	-	-	-	-	-	10	0	0	-	2	-	-	-	8	0	0	-	2	-	-	-
RIL_33	2018	-	-	-	-	-	-	-	-	6	0.333333	5.55556	-	2	-	-	-	5.66667	2	35.2941	-	2	-	-	-
RIL_34	2018	-	-	-	-	-	-	-	-	10.3333	0	0	-	2	-	-	-	8	0	0	-	2	-	-	-
RIL_36	2018	-	-	-	-	-	-	-	-	6.66667	0	0	-	1	-	-	-	-	-	-	-	-	-	-	-
RIL_38	2018	-	-	-	-	-	-	-	-	7	0	0	-	1	-	-	-	5.33333	0	0	-	2	-	-	-
RIL_39	2018	-	-	-	-	-	-	-	-	7.33333	0	0	-	2	-	-	-	7.33333	0	0	-	2	-	-	-
RIL_40	2018	-	-	-	-	-	-	-	-	8.66667	0	0	-	0	-	-	-	11.3333	0.333333	2.94118	-	2	-	-	-
RIL_41	2018	-	-	-	-	-	-	-	-	10.3333	0	0	-	2	-	-	-	9.33333	0	0	-	2	-	-	-
RIL_43	2018	-	-	-	-	-	-	-	-	5	0	0	-	1	-	-	-	6.66667	0.666667	10	-	2	-	-	-
RIL_44	2018	-	-	-	-	-	-	-	-	9.66667	0	0	-	0	-	-	-	5	0	0	-	2	-	-	-
RIL_45	2018	-	-	-	-	-	-	-	-	7.66667	0	0	-	1	-	-	-	9.33333	0	0	-	2	-	-	-
RIL_47	2018	-	-	-	-	-	-	-	-	10	0.333333	3.33333	-	1	-	-	-	5.33333	0.666667	12.5	-	1	-	-	-
RIL_49	2018	-	-	-	-	-	-	-	-	7.33333	0	0	-	1	-	-	-	12	0	0	-	1	-	-	-
RIL_50	2018	-	-	-	-	-	-	-	-	8.66667	0.333333	3.84615	-	1	-	-	-	9.33333	0	0	-	2	-	-	-
RIL_52	2018	-	-	-	-	-	-	-	-	9	0	0	-	1	-	-	-	9	0	0	-	1	-	-	-
RIL_53	2018	-	-	-	-	-	-	-	-	7.33333	0	0	-	2	-	-	-	-	-	-	-	-	-	-	-
RIL_54	2018	-	-	-	-	-	-	-	-	8.66667	0	0	-	1	-	-	-	7	0	0	-	1	-	-	-
RIL_55	2018	-	-	-	-	-	-	-	-	8.66667	0	0	-	2	-	-	-	7.33333	0	0	-	2	-	-	-
RIL_56	2018	-	-	-	-	-	-	-	-	9	0	0	-	1	-	-	-	11	0	0	-	1	-	-	-
RIL_57	2018	-	-	-	-	-	-	-	-	10	0	0	-	0	-	-	-	6.66667	0	0	-	1	-	-	-
RIL_58	2018	-	-	-	-	-	-	-	-	13.6667	0	0	-	1	-	-	-	12	0	0	-	2	-	-	-
RIL_59	2018	-	-	-	-	-	-	-	-	9	0.666667	7.40741	-	0	-	-	-	13.6667	2.33333	17.0732	-	2	-	-	-
RIL_60	2018	-	-	-	-	-	-	-	-	9.33333	0	0	-	1	-	-	-	9.33333	0	0	-	1	-	-	-
RIL_61	2018	-	-	-	-	-	-	-	-	11.6667	0	0	-	0	-	-	-	6	0	0	-	1	-	-	-
RIL_62	2018	-	-	-	-	-	-	-	-	6	0	0	-	1	-	-	-	5.66667	0.666667	11.7647	-	2	-	-	-
RIL_63	2018	-	-	-	-	-	-	-	-	6	0	0	-	2	-	-	-	5	0	0	-	1	-	-	-
RIL_64	2018	-	-	-	-	-	-	-	-	9	0	0	-	0	-	-	-	5.66667	0	0	-	1	-	-	-
RIL_65	2018	-	-	-	-	-	-	-	-	5	0	0	-	1	-	-	-	4	0	0	-	0	-	-	-
RIL_66	2018	-	-	-	-	-	-	-	-	6.66667	0	0	-	-	-	-	-	7.66667	0	0	-	0	-	-	-
RIL_67	2018	-	-	-	-	-	-	-	-	12.3333	0	0	-	2	-	-	-	9	0	0	-	2	-	-	-
RIL_68	2018	-	-	-	-	-	-	-	-	4.66667	0	0	-	1	-	-	-	6.66667	0	0	-	2	-	-	-
RIL_69	2018	-	-	-	-	-	-	-	-	6.33333	0.333333	5.26316	-	2	-	-	-	5.33333	0	0	-	2	-	-	-
RIL_70	2018	-	-	-	-	-	-	-	-	9	0	0	-	0	-	-	-	3.66667	0	0	-	0	-	-	-
RIL_71	2018	-	-	-	-	-	-	-	-	7.66667	0	0	-	1	-	-	-	10	0	0	-	1	-	-	-
RIL_72	2018	-	-	-	-	-	-	-	-	10.3333	0	0	-	2	-	-	-	7.33333	0	0	-	2	-	-	-
RIL_73	2018	-	-	-	-	-	-	-	-	14.6667	1.33333	9.09091	-	2	-	-	-	10.3333	0	0	-	1	-	-	-
RIL_74	2018	-	-	-	-	-	-	-	-	8.33333	0	0	-	2	-	-	-	12	0	0	-	2	-	-	-
RIL_75	2018	-	-	-	-	-	-	-	-	6.33333	0	0	-	2	-	-	-	5.66667	0	0	-	2	-	-	-
RIL_76	2018	-	-	-	-	-	-	-	-	10.6667	0	0	-	2	-	-	-	9	0	0	-	2	-	-	-
RIL_77	2018	-	-	-	-	-	-	-	-	11	0	0	-	1	-	-	-	8.66667	0	0	-	1	-	-	-
RIL_78	2018	-	-	-	-	-	-	-	-	7.33333	0	0	-	1	-	-	-	6.33333	0	0	-	1	-	-	-
RIL_79	2018	-	-	-	-	-	-	-	-	8	0	0	-	2	-	-	-	9	0	0	-	2	-	-	-
RIL_80	2018	-	-	-	-	-	-	-	-	5.33333	0	0	-	1	-	-	-	8.33333	1	12	-	0	-	-	-
RIL_81	2018	-	-	-	-	-	-	-	-	4.66667	0	0	-	1	-	-	-	3.66667	0	0	-	0	-	-	-
RIL_82	2018	-	-	-	-	-	-	-	-	5.33333	0	0	-	0	-	-	-	6	0	0	-	1	-	-	-
RIL_83	2018	-	-	-	-	-	-	-	-	8.33333	0	0	-	2	-	-	-	8.33333	0	0	-	2	-	-	-
RIL_84	2018	-	-	-	-	-	-	-	-	9.66667	0	0	-	2	-	-	-	12.3333	0	0	-	2	-	-	-
RIL_85	2018	-	-	-	-	-	-	-	-	4.66667	0	0	-	0	-	-	-	7	0	0	-	1	-	-	-
RIL_86	2018	-	-	-	-	-	-	-	-	7.33333	0	0	-	2	-	-	-	8.66667	0	0	-	2	-	-	-
RIL_87	2018	-	-	-	-	-	-	-	-	10	0	0	-	0	-	-	-	7.66667	0	0	-	1	-	-	-
RIL_88	2018	-	-	-	-	-	-	-	-	8	0.666667	8.33333	-	2	-	-	-	10.3333	0	0	-	2	-	-	-
RIL_89	2018	-	-	-	-	-	-	-	-	4	0	0	-	-	-	-	-	6.66667	0.666667	10	-	2	-	-	-
RIL_90	2018	-	-	-	-	-	-	-	-	6.66667	0	0	-	2	-	-	-	5.33333	0	0	-	2	-	-	-
RIL_91	2018	-	-	-	-	-	-	-	-	8.66667	0	0	-	1	-	-	-	6	0	0	-	1	-	-	-
RIL_92	2018	-	-	-	-	-	-	-	-	4.66667	0	0	-	1	-	-	-	5.66667	0	0	-	1	-	-	-
RIL_93	2018	-	-	-	-	-	-	-	-	8.66667	0	0	-	1	-	-	-	9.66667	0.333333	3.44828	-	2	-	-	-
RIL_94	2018	-	-	-	-	-	-	-	-	12	0	0	-	2	-	-	-	9	0	0	-	2	-	-	-
RIL_95	2018	-	-	-	-	-	-	-	-	6	0	0	-	2	-	-	-	5.66667	0	0	-	2	-	-	-
RIL_96	2018	-	-	-	-	-	-	-	-	4.66667	0	0	-	1	-	-	-	5	0	0	-	2	-	-	-
RIL_97	2018	-	-	-	-	-	-	-	-	8	0	0	-	1	-	-	-	7.66667	0	0	-	1	-	-	-
RIL_98	2018	-	-	-	-	-	-	-	-	20	0	0	-	2	-	-	-	9.33333	1.33333	14.2857	-	2	-	-	-
RIL_99	2018	-	-	-	-	-	-	-	-	12	0	0	-	1	-	-	-	11.3333	0	0	-	2	-	-	-
RIL_100	2018	-	-	-	-	-	-	-	-	13.6667	0	0	-	1	-	-	-	12.6667	0	0	-	1	-	-	-
RIL_101	2018	-	-	-	-	-	-	-	-	4.66667	0	0	-	2	-	-	-	12.3333	0	0	-	2	-	-	-
RIL_102	2018	-	-	-	-	-	-	-	-	4	0	0	-	2	-	-	-	5.33333	0	0	-	2	-	-	-
RIL_103	2018	-	-	-	-	-	-	-	-	6.66667	1.66667	25	-	2	-	-	-	8	0	0	-	1	-	-	-
RIL_104	2018	-	-	-	-	-	-	-	-	8.33333	0	0	-	0	-	-	-	9.33333	0	0	-	0	-	-	-
RIL_105	2018	-	-	-	-	-	-	-	-	7.33333	1	13.6364	-	2	-	-	-	8	0	0	-	1	-	-	-
RIL_106	2018	-	-	-	-	-	-	-	-	7	0	0	-	0	-	-	-	8.66667	0	0	-	1	-	-	-
RIL_107	2018	-	-	-	-	-	-	-	-	9.66667	0	0	-	2	-	-	-	9.33333	0	0	-	2	-	-	-
RIL_108	2018	-	-	-	-	-	-	-	-	6.66667	0.333333	5	-	2	-	-	-	9.66667	0	0	-	2	-	-	-
RIL_109	2018	-	-	-	-	-	-	-	-	9	0	0	-	1	-	-	-	11.3333	0	0	-	0	-	-	-
RIL_110	2018	-	-	-	-	-	-	-	-	6.33333	0	0	-	0	-	-	-	6.33333	0	0	-	1	-	-	-
RIL_111	2018	-	-	-	-	-	-	-	-	8	0	0	-	1	-	-	-	7.66667	0	0	-	1	-	-	-
RIL_112	2018	-	-	-	-	-	-	-	-	7	0.333333	4.7619	-	0	-	-	-	6.33333	0	0	-	1	-	-	-
RIL_113	2018	-	-	-	-	-	-	-	-	8	0	0	-	1	-	-	-	10	0	0	-	1	-	-	-
RIL_114	2018	-	-	-	-	-	-	-	-	10	0	0	-	1	-	-	-	7.66667	0	0	-	2	-	-	-
RIL_115	2018	-	-	-	-	-	-	-	-	5.66667	0	0	-	1	-	-	-	7.66667	0	0	-	2	-	-	-
RIL_116	2018	-	-	-	-	-	-	-	-	-	-	-	-	-	-	-	-	4.66667	0	0	-	0	-	-	-
RIL_117	2018	-	-	-	-	-	-	-	-	9.66667	0	0	-	0	-	-	-	8.33333	0	0	-	1	-	-	-
RIL_118	2018	-	-	-	-	-	-	-	-	10.6667	0	0	-	2	-	-	-	8.33333	0	0	-	2	-	-	-
RIL_119	2018	-	-	-	-	-	-	-	-	7.66667	0	0	-	2	-	-	-	9.33333	0	0	-	2	-	-	-
RIL_120	2018	-	-	-	-	-	-	-	-	10	0	0	-	1	-	-	-	6.66667	0	0	-	2	-	-	-
RIL_121	2018	-	-	-	-	-	-	-	-	9.33333	0	0	-	0	-	-	-	8.33333	0	0	-	1	-	-	-
RIL_122	2018	-	-	-	-	-	-	-	-	6.66667	0	0	-	1	-	-	-	7	0	0	-	1	-	-	-
RIL_123	2018	-	-	-	-	-	-	-	-	-	-	-	-	-	-	-	-	8.66667	0	0	-	2	-	-	-
RIL_124	2018	-	-	-	-	-	-	-	-	5.33333	0	0	-	2	-	-	-	7	0	0	-	2	-	-	-
RIL_125	2018	-	-	-	-	-	-	-	-	-	-	-	-	-	-	-	-	4	0	0	-	0	-	-	-
RIL_126	2018	-	-	-	-	-	-	-	-	7	0	0	-	1	-	-	-	5.66667	0	0	-	2	-	-	-
RIL_127	2018	-	-	-	-	-	-	-	-	11	0	0	-	1	-	-	-	8.33333	0	0	-	2	-	-	-
RIL_128	2018	-	-	-	-	-	-	-	-	5	0	0	-	2	-	-	-	5.66667	0	0	-	2	-	-	-
RIL_130	2018	-	-	-	-	-	-	-	-	4.66667	0	0	-	2	-	-	-	6.66667	0	0	-	2	-	-	-
RIL_131	2018	-	-	-	-	-	-	-	-	5.33333	0	0	-	2	-	-	-	5.33333	0	0	-	2	-	-	-
RIL_132	2018	-	-	-	-	-	-	-	-	4	0	0	-	2	-	-	-	6	0	0	-	2	-	-	-
RIL_133	2018	-	-	-	-	-	-	-	-	11	0	0	-	1	-	-	-	6.66667	0	0	-	1	-	-	-
RIL_135	2018	-	-	-	-	-	-	-	-	11.3333	0	0	-	2	-	-	-	10.6667	2	18.75	-	2	-	-	-
RIL_136	2018	-	-	-	-	-	-	-	-	6	0	0	-	1	-	-	-	10.3333	0	0	-	1	-	-	-
RIL_137	2018	-	-	-	-	-	-	-	-	12	0	0	-	2	-	-	-	15	0	0	-	2	-	-	-
RIL_138	2018	-	-	-	-	-	-	-	-	14	0	0	-	2	-	-	-	9.33333	0	0	-	2	-	-	-
RIL_139	2018	-	-	-	-	-	-	-	-	10.3333	0	0	-	0	-	-	-	8.66667	0	0	-	1	-	-	-
RIL_141	2018	-	-	-	-	-	-	-	-	6.33333	0	0	-	0	-	-	-	8	0	0	-	2	-	-	-
RIL_142	2018	-	-	-	-	-	-	-	-	8.66667	0	0	-	1	-	-	-	11.6667	0	0	-	1	-	-	-
RIL_143	2018	-	-	-	-	-	-	-	-	9	0	0	-	2	-	-	-	6.66667	0	0	-	2	-	-	-
RIL_144	2018	-	-	-	-	-	-	-	-	7	0	0	-	2	-	-	-	8	0	0	-	2	-	-	-
RIL_145	2018	-	-	-	-	-	-	-	-	9.66667	0	0	-	1	-	-	-	6.66667	0	0	-	2	-	-	-
RIL_146	2018	-	-	-	-	-	-	-	-	9.33333	0	0	-	2	-	-	-	12.6667	0	0	-	1	-	-	-
RIL_147	2018	-	-	-	-	-	-	-	-	7.66667	0	0	-	-	-	-	-	8	0	0	-	2	-	-	-
RIL_148	2018	-	-	-	-	-	-	-	-	10	0.333333	3.33333	-	2	-	-	-	11.6667	0	0	-	1	-	-	-
RIL_149	2018	-	-	-	-	-	-	-	-	5.66667	0	0	-	1	-	-	-	6	0	0	-	1	-	-	-
RIL_150	2018	-	-	-	-	-	-	-	-	5.66667	0	0	-	2	-	-	-	8	0	0	-	2	-	-	-
RIL_151	2018	-	-	-	-	-	-	-	-	10.6667	0	0	-	2	-	-	-	9.66667	0	0	-	2	-	-	-
RIL_153	2018	-	-	-	-	-	-	-	-	7.66667	1	13.0435	-	2	-	-	-	6.66667	0	0	-	2	-	-	-
RIL_154	2018	-	-	-	-	-	-	-	-	13.3333	0	0	-	1	-	-	-	10.3333	0	0	-	2	-	-	-
RIL_155	2018	-	-	-	-	-	-	-	-	8.33333	0	0	-	1	-	-	-	6.66667	0	0	-	2	-	-	-
RIL_156	2018	-	-	-	-	-	-	-	-	8	0	0	-	1	-	-	-	6	0	0	-	2	-	-	-
RIL_157	2018	-	-	-	-	-	-	-	-	8.66667	0	0	-	1	-	-	-	4.66667	0	0	-	2	-	-	-
RIL_158	2018	-	-	-	-	-	-	-	-	7	0	0	-	0	-	-	-	6.33333	0	0	-	1	-	-	-
RIL_159	2018	-	-	-	-	-	-	-	-	9.33333	0	0	-	2	-	-	-	6	0	0	-	2	-	-	-
RIL_160	2018	-	-	-	-	-	-	-	-	11.6667	0	0	-	1	-	-	-	5.33333	0	0	-	1	-	-	-
RIL_161	2018	-	-	-	-	-	-	-	-	-	-	-	-	-	-	-	-	4.33333	0	0	-	2	-	-	-
RIL_162	2018	-	-	-	-	-	-	-	-	7.33333	0	0	-	1	-	-	-	9.33333	0	0	-	2	-	-	-
RIL_163	2018	-	-	-	-	-	-	-	-	9.66667	0.333333	3.44828	-	2	-	-	-	9	0.666667	7.40741	-	2	-	-	-
RIL_164	2018	-	-	-	-	-	-	-	-	11.3333	0	0	-	1	-	-	-	10	0	0	-	1	-	-	-
RIL_165	2018	-	-	-	-	-	-	-	-	8.66667	0	0	-	2	-	-	-	-	-	-	-	-	-	-	-
RIL_167	2018	-	-	-	-	-	-	-	-	9.33333	0	0	-	1	-	-	-	11.6667	0	0	-	2	-	-	-
RIL_168	2018	-	-	-	-	-	-	-	-	4.66667	0	0	-	1	-	-	-	7	0	0	-	2	-	-	-
RIL_169	2018	-	-	-	-	-	-	-	-	11.3333	0	0	-	2	-	-	-	8.66667	0	0	-	2	-	-	-
RIL_170	2018	-	-	-	-	-	-	-	-	9.33333	0	0	-	2	-	-	-	7.66667	0	0	-	2	-	-	-
RIL_174	2018	-	-	-	-	-	-	-	-	6.66667	0	0	-	0	-	-	-	11.6667	0	0	-	2	-	-	-
RIL_175	2018	-	-	-	-	-	-	-	-	9.66667	0	0	-	1	-	-	-	10	0	0	-	1	-	-	-
RIL_176	2018	-	-	-	-	-	-	-	-	4.33333	0	0	-	0	-	-	-	4	0	0	-	2	-	-	-
RIL_177	2018	-	-	-	-	-	-	-	-	11.6667	0	0	-	1	-	-	-	8.66667	0	0	-	2	-	-	-
RIL_178	2018	-	-	-	-	-	-	-	-	8.33333	0	0	-	1	-	-	-	7.66667	0	0	-	2	-	-	-
RIL_179	2018	-	-	-	-	-	-	-	-	6	0	0	-	1	-	-	-	6	0	0	-	1	-	-	-
RIL_180	2018	-	-	-	-	-	-	-	-	4.66667	0	0	-	1	-	-	-	8	0	0	-	2	-	-	-
RIL_181	2018	-	-	-	-	-	-	-	-	7	0	0	-	0	-	-	-	6	0	0	-	2	-	-	-
RIL_182	2018	-	-	-	-	-	-	-	-	9.33333	0	0		1	-	-	-	5	0	0		0	-	-	-
																					-	-	-	-	-
