# Supplementary material for: Genetic Control of Reproductive Traits in Tomatoes Under High Temperature
Source: Front Plant Sci. 2020 Apr 24;11:326. doi: 10.3389/fpls.2020.00326 (PMC7193983; doi:10.3389/fpls.2020.00326)
Supplement: Supplementary file 7 [file Table_7.xlsx]

## Sheet: Hoja1
		T1: 25ºC/20ºC day/night					T2: 30ºC/25ºC day/night					T3: 35ºC/30ºC day/night
IL	Experiment	FLN_T1	FRN_T1	FRS_T1	TB_T1	SE_T1	FLN_T2	FRN_T2	FRS_T2	TB_T2	SE_T2	FLN_T3	FRN_T3	FRS_T3	TB_T3	SE_T3
SP_1-1	2016	8.66667	6.83333	78.8462	0	0	5	0	0	0	1	-	_	-	-	-
SP_1-2	2016	9	7.5	83.3333	0	1	7.16667	0	0	1	1	-	-	-	-	-
SP_1-3	2016	10.5	6.16667	58.7302	0	0	10.3333	2	19.3548	0	0	4.5	2.5	55.5556	-	-
SP_1-4	2016	6.33333	4.83333	76.3158	0	2	8.83333	3.5	39.6226	0	2	2.5	2	80	-	-
SP-2-1	2016	7.83333	7.16667	91.4894	0	0	7.16667	0	0	1	1	-	-	-	-	-
SP-2-2	2016	8.5	6.66667	78.4314	0	1	7.66667	1.5	19.5652	1	1	3.5	4.5	90	-	-
SP-2-3	2016	8.5	7.5	88.2353	0	1	6	3	50	1	2	-	-	-	-	-
SP-2-4	2016	8.66667	6.5	75	0	1	6.33333	4	63.1579	1	1	-	-	-	-	-
SP-2-5	2016	9.83333	7	71.1864	0	2	7.5	4.16667	55.5556	0	2	-	-	-	-	-
SP_3-1	2016	9.5	6.33333	66.6667	0	0	6.66667	0	0	1	2	-	-	-	-	-
SP_3-2	2016	8	6.5	81.25	0	2	8.16667	4	48.9796	1	2	2.5	2.5	100	-	-
SP_3-3	2016	8.16667	5.5	67.3469	0	2	6.83333	4.5	65.8537	0	2	3.66667	2.66667	72.7273	-	-
SP_3-4	2016	7.83333	4.33333	55.3191	0	2	6	0	0	1	2	-	-	-	-	-
SP_4-1	2016	7.83333	6.5	82.9787	1	0	5.83333	2.5	42.8571	1	1	-	-	-	-	-
SP_4-2	2016	7	6.16667	88.0952	0	0	5.83333	1	17.1429	1	1	-	-	-	-	-
SP_4-3	2016	7.66667	6.33333	82.6087	0	1	12.6667	5.83333	46.0526	1	2	-	-	-	-	-
SP_5-1	2016	7.66667	5.5	71.7391	0	0	6.16667	0	0	1	1	-	-	-	-	-
SP_5-2	2016	7	5.5	78.5714	0	2	6.66667	4.16667	62.5	1	1	-	-	-	-	-
SP_5-3	2016	9.16667	6.5	70.9091	0	0	7.5	0	0	1	0	-	-	-	-	-
SP_5-4	2016	7.66667	7	91.3043	0	1	6.33333	2.5	39.4737	1	2	-	-	-	-	-
SP_5-5	2016	9.83333	6.5	66.1017	0	2	6.83333	4.66667	68.2927	1	2	-	-	-	-	-
SP_6-1	2016	8	5.16667	64.5833	0	0	4.83333	1.5	31.0345	1	1	-	-	-	-	-
SP_6-2	2016	9.16667	5.66667	61.8182	0	0	6.33333	1	15.7895	1	2	-	-	-	-	-
SP_6-3	2016	8.83333	3.83333	43.3962	0	1	11.3333	0	0	1	2	-	-	-	-	-
SP_6-4	2016	6.83333	2.83333	41.4634	1	0	7.5	0	0	1	1	-	-	-	-	-
SP_6-5	2016	7	6	85.7143	0	0	13	0	0	1	2	-	-	-	-	-
SP_7-1	2016	8.33333	5.83333	70	0	0	7.33333	0	0	1	1	-	-	-	-	-
SP_7-2	2016	9	5.66667	62.963	0	0	11	0.5	4.54545	0	1	-	-	-	-	-
SP_7-3	2016	8.5	6.5	76.4706	0	0	8.83333	0	0	0	2	-	-	-	-	-
SP_7-4	2016	6	6	100	0	0	10.6667	1	9.375	0	2	1.5	0	0	-	-
SP_8-1	2016	11.6667	5	42.8571	0	0	8.16667	1.5	18.3673	1	2	-	-	-	-	-
SP_8-2	2016	8.16667	6.16667	75.5102	0	0	9.66667	0.5	5.17241	1	2	-	-	-	-	-
SP_8-3	2016	6.66667	5.66667	85	0	0	12.1667	1	8.21918	1	1	-	-	-	-	-
SP_8-4	2016	9.33333	5.16667	55.3571	0	0	9.66667	1	10.3448	1	2	-	-	-	-	-
SP_9-1	2016	6.16667	5.66667	91.8919	0	0	12.6667	1	7.89474	1	2	-	-	-	-	-
SP_9-2	2016	9.33333	5.33333	57.1429	0	1	8.83333	0.5	5.66038	1	1	-	-	-	-	-
SP_9-3	2016	5.66667	3.33333	58.8235	0	0	10.3333	0.333333	3.22581	1	1	-	-	-	-	-
SP_9-4	2016	7.83333	4.16667	53.1915	0	0	7.83333	0.833333	10.6383	1	1	-	-	-	-	-
SP_10-1	2016	10.1667	6.5	63.9344	1	0	12.8333	0.166667	1.2987	0	0	-	-	-	-	-
SP_10-2	2016	6.83333	5.5	80.4878	0	0	5.83333	1.83333	31.4286	1	2	5.5	0	0	-	-
SP_10-3	2016	8.5	5.66667	66.6667	0	0	5.83333	2.5	42.8571	0	1	-	-	-	-	-
SP_10-4	2016	8.83333	4	45.283	0	1	7.5	2.5	33.3333	0	1	-	-	-	-	-
SP_10-5	2016	9.5	4.33333	45.614	0	0	6.33333	1.5	23.6842	1	1	-	-	-	-	-
SP_11-1	2016	8.33333	5.33333	64	0	0	7	0	0	1	2	-	-	-	-	-
SP_11-2	2016	9.5	5.16667	54.386	0	0	8.16667	1	12.2449	1	2	-	-	-	-	-
SP_11-3	2016	11	5.33333	48.4848	0	0	8.16667	0.5	6.12245	0	1	4.83333	0	0	-	-
SP_11-4	2016	9.66667	3.66667	37.931	0	0	6.83333	0	0	1	2	4	3	75	-	-
SP_12-1	2016	8.66667	5.16667	59.6154	0	0	6	0	0	1	0	1.83333	1.83333	100	-	-
SP_12-2	2016	7	4	57.1429	0	0	9.33333	0.166667	1.78571	0	0	3	0	0	-	-
SP_12-3	2016	6.5	4.16667	64.1026	0	2	6.83333	0.166667		1	0	2	2	100	-	-
SP_12-4	2016	8.66667	6.16667	71.1538	0	1	10	0.333333	3.33333	1	1	4.16667	3.83333	92	-	-
SP_12-5	2016	7.83333	6.66667	85.1064	0	0	12.1667	0.666667	5.47945	1	1	2.66667	2.16667	81.25	-	-
MM	2016	7.16667	5.16667	72.093	-	0	14.8333	0	0	-	0	0	0	0	1	-
MM	2016	7.66667	5	65.2174	-	0	12.6667	2.33333	18.4211	-	1	0	0	0	1	-
MM	2016	7.5	7.16667	95.5556	-	0	5.83333	2.33333	40	-	0	0	0	0	1	-
MM	2016	8.83333	6	67.9245	-	0	5.5	0	0	-	1	5	2	40	0	-
MM	2016	8.33333	6.16667	74	-	0	11.8333	2.16667	18.3099	-	1	0	0	0	1	-
MM	2016	7.66667	5.83333	76.087	-	0	9.5	2.5	26.3158	-	0	0	0	0	1	-
MM	2016	8	6.66667	83.3333	-	0	6	3.33333	55.5556	-	0	7	6.5	92.8571	0	-
MM	2016	9.16667	5.66667	61.8182	-	0	6.66667	4.16667	62.5	-	2	12.5	4.33333	34.6667	0	-
MM	2016	8.5	5.83333	68.6275	-	0	8.16667	1	12.2449	-	1	0	0	0	1	-
MM	2016	9.66667	6.16667	63.7931	-	0	10.3333	3.5	33.871	-	0	0	0	0	1	-
MM	2016	10.6667	4.33333	40.625	-	0	7	6	85.7143	-	0	0	0	0	1	-
MM	2016	7.66667	5.83333	76.087	-	0	5.83333	2.33333	40	-	1	0	0	0	1	-
MM	2016	7.83333	6.66667	85.1064	-	0	5.33333	3	56.25	-	2	0	0	0	1	-
MM	2016	7.16667	7	97.6744	-	0	2.33333	0	0	-	0	0	0	0	1	-
MM	2016	8.16667	4.33333	53.0612	-	0	8.66667	1.83333	21.1538	-	0	7	2	28.5714	0	-
MM	2016	9.16667	5.16667	56.3636	-	0	10.5	1.83333	17.4603	-	1	0	0	0	1	-
MM	2016	7.33333	5.5	75	-	0	5.66667	0	0	-	1	0	0	0	1	-
MM	2016	8.33333	5.16667	62	-	0	5.16667	1	19.3548	-	0	0	0	0	1	-
MM	2016	8.66667	6.16667	71.1538	-	0	11	1.5	13.6364	-	1	6.83333	5.5	80.4878	0	-
MM	2016	7.83333	5.16667	65.9574	-	0	0	0	0	-	1	6	3	50	0	-
MM	2016	8.83333	6.83333	77.3585	-	0	5.33333	0	0	-	0	0	0	0	1	-
MM	2016	7	4.83333	69.0476	-	0	5	2.33333	46.6667	-	1	0	0	0	1	-
MM	2016	8.66667	7.16667	82.6923	-	0	5.33333	1.5	28.125	-	0	0	0	0	1	-
MM	2016	8.5	6.66667	78.4314	-	0	5	1.83333	36.6667	-	0	0	0	0	1	-
MM	2016	7.5	6.33333	84.4444	-	0	6.5	0	0	-	0	5	1.5	30	0	-
SP_1-3	2017	11	11	100	0	-	7.5	2.16667	28.8889	0	0	5.5	1.33333	24.2424	1	-
SP_1-3	2017	15.3333	13.6667	89.1304	0	-	5.5	2.33333	42.4242	1	0	4.66667	1.66667	35.7143	-	-
SP_1-3	2017	11.8333	11.5	97.1831	0	-	5.33333	3.66667	68.75	0	0	4.66667	2	42.8571	0	-
SP_1-3	2017	10.1667	9.16667	90.1639	0	-	11.8333	1.33333	11.2676	0	1	3.83333	1.66667	43.4783	0	-
SP_1-3	2017	9.16667	7.83333	85.4545	0	-	7.83333	1	12.766	0	1	3.66667	1.16667	31.8182	0	-
SP_1-4	2017	8.5	8.16667	96.0784	0	-	8.83333	0.666667	7.54717	1	0	4.5	2.66667	59.2593	1	-
SP_1-4	2017	7.66667	7.66667	100	0	-	8.33333	1.5	18	0	2	5.66667	2.16667	38.2353	0	-
SP_1-4	2017	10.1667	10	98.3607	1	-	7.16667	0	0	1	0	4.5	1.66667	37.037	-	-
SP_1-4	2017	11.6667	11.6667	100	2	-	7.33333	3.66667	50	0	0	4.16667	2.16667	52	0	-
SP_1-4	2017	11.3333	10.8333	95.5882	0	-	9.33333	0	0	1	0	3	2	66.6667	-	-
SP-2-2	2017	8.83333	8.83333	100	0	-	8.16667	4.16667	51.0204	0	0	5.66667	0.5	8.82353	1	-
SP-2-2	2017	6.83333	6.83333	100	0	-	7.83333	5.33333	68.0851	0	0	4.5	1.33333	29.6296	1	-
SP-2-2	2017	8.33333	8.16667	98	0	-	6.66667	3	45	0	0	4.16667	0.166667	4	1	-
SP-2-2	2017	7.33333	7.33333	100	0	-	7.5	0.833333	11.1111	1	0	4	0.666667	16.6667	-	-
SP_3-2	2017	7.66667	7.33333	95.6522	0	-	5.33333	5	93.75	0	0	7.16667	2	27.907	0	-
SP_3-2	2017	7.33333	7.33333	100	1	-	6.5	2.16667	33.3333	0	1	5.5	1.33333	24.2424	1	-
SP_3-2	2017	13	13	100	1	-	6.66667	0.666667	10	0	1	6	0.666667	11.1111	0	-
SP_3-2	2017	11.6667	11.5	98.5714	0	-	8.66667	2.83333	32.6923	0	1	8.16667	0	0	0	-
SP_3-2	2017	8.5	7.66667	90.1961	1	-	7.5	0.833333	11.1111	0	0	3.5	0.333333	9.52381	0	-
SP_3-3	2017	8.5	7.83333	92.1569	0	-	7.83333	5.66667	72.3404	0	0	6.66667	3.33333	50	1	-
SP_3-3	2017	9.66667	9.33333	96.5517	0	-	8	2.83333	35.4167	0	0	5.33333	1.5	28.125	0	-
SP_3-3	2017	9.83333	9.5	96.6102	0	-	5.66667	3	52.9412	0	0	5.16667	1	19.3548	0	-
SP_3-3	2017	9.33333	8.83333	94.6429	2	-	10.5	0.666667	6.34921	0	0	3.33333	0	0	0	-
SP_3-3	2017	11.1667	8.33333	74.6269	1	-	7.66667	1.66667	21.7391	0	1	3.33333	0.333333	10	0	-
SP_5-5	2017	9.16667	9.16667	100	0	-	9.75	2	20.5128	0	0	4.75	1.25	26.3158	1	-
SP_5-5	2017	9.33333	8.5	91.0714	0	-	7.16667	2.16667	30.2326	0	1	6.16667	1.66667	27.027	1	-
SP_5-5	2017	9.83333	9.83333	100	0	-	5.66667	1	17.6471	0	0	7	3.33333	47.619	0	-
SP_5-5	2017	11.6667	10.3333	88.5714	0	-	7.83333	2.66667	34.0426	0	1	7.33333	1.83333	25	0	-
SP_5-5	2017	10.1667	9.66667	95.082	0	-	5.33333	1.33333	25	1	0	6.5	2.5	38.4615	-	-
SP_7-1	2017	-	-	-	-	-	-	-	-	1	-	-	-	-	1	-
SP_7-1	2017	-	-	-	-	-	-	-	-	0	-	-	-	-	1	-
SP_7-1	2017	-	-	-	-	-	-	-	-	0	-	-	-	-	1	-
SP_7-1	2017	-	-	-	-	-	-	-	-	0	-	-	-	-	0	-
SP_7-2	2017	-	-	-	-	-	-	-	-	0	-	-	-	-	1	-
SP_7-2	2017	-	-	-	-	-	-	-	-	0	-	-	-	-	1	-
SP_7-2	2017	-	-	-	-	-	-	-	-	0	-	-	-	-	1	-
SP_7-2	2017	-	-	-	-	-	-	-	-	0	-	-	-	-	1	-
SP_7-3	2017	-	-	-	-	-	-	-	-	0	-	-	-	-	0	-
SP_7-3	2017	-	-	-	-	-	-	-	-	0	-	-	-	-	0	-
SP_7-3	2017	-	-	-	-	-	-	-	-	0	-	-	-	-	0	-
SP_7-3	2017	-	-	-	-	-	-	-	-	0	-	-	-	-	1	-
SP_7-4	2017	11.6667	11.1667	95.7143	0	-	8.66667	1.33333	15.3846	0	0	5	2.33333	46.6667	1	-
SP_7-4	2017	7	7	100	0	-	6.83333	1.83333	26.8293	0	2	5.83333	1.16667	20	0	-
SP_7-4	2017	14	13.8333	98.8095	0	-	6.66667	0.333333	5	0	0	6.5	1.75	26.9231	0	-
SP_11-4	2017	12	11.8333	98.6111	0	-	8.66667	0.666667	7.69231	1	0	5.33333	1.5	28.125	1	-
SP_11-4	2017	8.83333	7.66667	86.7925	0	-	7.5	1.33333	17.7778	0	1	5.16667	1.66667	32.2581	1	-
SP_11-4	2017	9.5	9.33333	98.2456	0	-	5.5	1.16667	21.2121	0	0	8.5	2	23.5294	0	-
SP_11-4	2017	10.1667	10	98.3607	0	-	9	2.83333	31.4815	0	0	4.83333	0.5	10.3448	0	-
SP_11-4	2017	9	8.5	94.4444	0	-	6.75	1.25	18.5185	0	0	6.5	0.333333	5.12821	0	-
SP_12-1	2017	7.83333	7.83333	100	0	-	6	1	16.6667	1	0	4.41667	0.75	16.9811	1	-
SP_12-1	2017	6.83333	6.83333	100	0	-	5.16667	2.66667	51.6129	1	0	4.66667	1.33333	28.5714	1	-
SP_12-1	2017	11	0	0	0	-	7.5	0.333333	4.44444	1	0	4.66667	1.16667	25	0	-
SP_12-1	2017	11.5	10.6667	92.7536	0	-	9.33333	4.5	48.2143	0	0	4.83333	0	0	0	-
SP_12-1	2017	9	8.33333	92.5926	0	-	7.83333	1	12.766	0	0	5.83333	1.33333	22.8571	0	-
SP_12-2	2017	8.33333	8.33333	100	0	-	6	2	33.3333	1	0	3.33333	0.5	15	1	-
SP_12-2	2017	7.83333	7.83333	100	0	-	7.33333	2	27.2727	0	0	4.16667	1.66667	40	1	-
SP_12-2	2017	8.5	8.16667	96.0784	0	-	5.83333	1.83333	31.4286	1	0	3.41667	1.75	51.2195	1	-
SP_12-2	2017	9.5	9	94.7368	0	-	4.5	1.5	33.3333	1	0	1.75	0	0	0	-
SP_12-3	2017	6.5	5.16667	79.4872	0	-	5.66667	1.16667	20.5882	0	0	2.16667	0.5	23.0769	1	-
SP_12-3	2017	7.83333	7.5	95.7447	0	-	3.83333	2.5	65.2174	0	0	4.16667	0	0	1	-
SP_12-3	2017	7	6.33333	90.4762	0	-	6.83333	2	29.2683	1	0	4	1.33333	33.3333	1	-
SP_12-3	2017	8.5	7.83333	92.1569	0	-	6.83333	0.333333	4.87805	1	0	3.5	0.833333	23.8095	1	-
SP_12-3	2017	7.83333	7	89.3617	0	-	6	0.666667	11.1111	1	0	3.33333	0.166667	5	1	-
SP_12-4	2017	10.6667	10.3333	96.875	0	-	6.5	1.16667	17.9487	1	1	3.83333	1.16667	30.4348	1	-
SP_12-4	2017	8.16667	8	97.9592	0	-	9.16667	2	21.8182	0	0	4.5	1.08333	24.0741	1	-
SP_12-4	2017	9.66667	9	93.1034	0	-	5	0	0	0	0	4	0.75	18.75	1	-
SP_12-4	2017	9.66667	8.83333	91.3793	0	-	4.66667	1.66667	35.7143	0	0	4.83333	0.833333	17.2414	1	-
SP_12-4	2017	7.66667	7.66667	100	0	-	9.5	2	21.0526	0	0	3.66667	0.333333	9.09091	0	-
SP_12-5	2017	9.16667	0	0	0	-	9.5	1.33333	14.0351	0	1	5.33333	2.66667	50	1	-
SP_12-5	2017	12.1667	12.1667	100	1	-	8	4.16667	52.0833	0	0	5.83333	2.83333	48.5714	0	-
SP_12-5	2017	11.8333	11.8333	100	0	-	9.33333	0.833333	8.92857	0	0	7	4.33333	61.9048	0	-
SP_12-5	2017	11	11	100	0	-	10.25	3.5	34.1463	0	0	5.5	1.75	31.8182	0	-
SP_12-5	2017	8.83333	6.5	73.5849	0	-	9.83333	3.75	38.1356	0	0	5.5	2	36.3636	0	-
SP_1-3	2019	10.5	8.83333	84.127	0	0	7.66667	4.83333	63.0435	0	0	5.16667	1	19.3548	0	0
SP_1-3	2019	9	8.66667	96.2963	0	0	8.5	5	58.8235	0	0	4.66667	3.83333	82.1429	0	0
SP_1-4	2019	8	6.33333	79.1667	0	0	6	4.5	75	0	1	4.66667	3.83333	82.1429	1	0
SP_1-4	2019	7.66667	6.83333	89.1304	0	1	7	5.66667	80.9524	0	0	4.83333	4.16667	86.2069	0	0
SP_1-4	2019	8.5	6.5	76.4706	0	0	6.5	4	61.5385	0	0	5.33333	4.83333	90.625	0	0
SP_1-4	2019	7.5	7.33333	97.7778	0	0	7	5.66667	80.9524	1	0	4.16667	2	48	1	-
SP_1-4	2019	6.66667	6.66667	100	0	2	6.16667	3.83333	62.1622	0	0	6.5	3.75	57.6923	0	-
SP_1-4	2019	8	7.16667	89.5833	0	2	5.33333	4.5	84.375	0	0	2.66667	1.33333	50	1	-
SP-2-2	2019	6.66667	6.16667	92.5	0	0	6.5	3.16667	48.7179	1	0	0.833333	0.333333	40	1	0
SP-2-2	2019	8.5	7.33333	86.2745	0	0	7.16667	3.5	48.8372	1	0	2.66667	1.16667	43.75	1	0
SP-2-2	2019	8.83333	8	90.566	0	0	5.5	4.83333	87.8788	0	0	2.66667	0.333333	12.5	1	0
SP-2-4	2019	9.83333	9.16667	93.2203	0	0	8.5	7.33333	86.2745	0	0	3.25	2.5	76.9231	1	0
SP-2-4	2019	8.66667	8	92.3077	0	0	7.5	4.16667	55.5556	1	0	0	0	0	1	0
SP-2-4	2019	9.16667	8.5	92.7273	0	0	8.33333	7	84	0	2	4.16667	2.5	60	0	0
SP-2-5	2019	8.5	8.33333	98.0392	0	0	7.16667	4.66667	65.1163	0	0	4	3.33333	83.3333	0	0
SP-2-5	2019	10.6667	10.5	98.4375	0	0	9	8	88.8889	0	0	2.66667	1	37.5	1	0
SP-2-5	2019	8.16667	7.66667	93.8776	0	2	9.83333	7.5	76.2712	0	0	5	2	40	1	0
SP_5-5	2019	9.66667	8.16667	84.4828	0	0	8.66667	4.83333	55.7692	0	1	5.5	1.5	27.2727	0	0
SP_5-5	2019	11.6667	8.66667	74.2857	0	0	9.5	7	73.6842	0	0	6	2	33.3333	1	0
SP_5-5	2019	11.1667	9.16667	82.0896	0	0	7.33333	5.66667	77.2727	0	0	3.66667	2.83333	77.2727	1	0
SP_6-3	2019	8.16667	6.66667	81.6327	0	0	8.33333	6.16667	74	0	0	5	1.66667	33.3333	1	0
SP_6-3	2019	11.1667	9	80.597	0	0	8.16667	4.5	55.102	0	0	5.5	2.5	45.4545	1	0
SP_6-3	2019	8.66667	8.5	98.0769	0	0	7.5	4.5	60	0	0	3.25	2.75	84.6154	1	0
SP_7-3	2019	9	8.5	94.4444	0	0	11	6.83333	62.1212	0	0	2.66667	0.166667	6.25	1	0
SP_7-3	2019	10.5	8.83333	84.127	0	0	9.66667	7.83333	81.0345	0	0	4.33333	0.833333	19.2308	1	0
SP_7-3	2019	9.66667	9.33333	96.5517	0	0	7.66667	6.5	84.7826	0	0	3	1	33.3333	0	0
SP_7-4	2019	7.25	6.5	89.6552	0	0	7.25	5.5	75.8621	0	0	0	0	0	1	0
SP_7-4	2019	8.25	5.75	69.697	0	0	8	6.5	81.25	0	0	3.5	0.75	21.4286	1	0
SP_7-4	2019	9	7.25	80.5556	0	0	5.25	5	95.2381	0	0	1.5	0.5	33.3333	1	0
SP_7-4	2019	6.25	6.25	100	0	0	7.83333	3.66667	46.8085	0	0	3	0	0	1	1
SP_11-4	2019	8.5	6.83333	80.3922	0	0	6.33333	3.83333	60.5263	1	0	4	0	0	1	0
SP_11-4	2019	9.83333	9.33333	94.9153	0	0	7.83333	5.83333	74.4681	0	0	0	0	0	1	0
SP_11-4	2019	8.83333	8.5	96.2264	0	0	8.16667	5.66667	69.3878	0	0	2.33333	1	42.8571	1	0
SP_11-4	2019	8.5	6.66667	78.4314	0	0	4.5	2.66667	59.2593	1	0	1.5	0.166667	11.1111	1	0
SP_11-4	2019	6.33333	6	94.7368	0	0	8.5	4.33333	50.9804	0	0	4.5	2	44.4444	0	0
SP_12-2	2019	10.6667	9.5	89.0625	0	0	9.16667	5.83333	63.6364	0	0	5	4.33333	86.6667	0	0
SP_12-2	2019	8	6.66667	83.3333	0	0	7.83333	5	63.8298	0	0	3.33333	3	90	1	0
SP_12-5	2019	5.83333	5.16667	88.5714	0	0	5.16667	4.66667	90.3226	0	0	5	2	40	1	0
SP_12-5	2019	10.8333	8.16667	75.3846	0	0	6.5	5.16667	79.4872	0	0	2.66667	1.5	56.25	1	0
SP_12-5	2019	8.33333	7.66667	92	0	0	7	3.66667	52.381	0	0	4.66667	1.83333	39.2857	1	0
SP_12-5	2019	7.5	6.66667	88.8889	0	0	7.16667	5.83333	81.3953	1	0	5.5	1.5	27.2727	1	-
SP_12-5	2019	7.5	7	93.3333	0	0	7.33333	6.16667	84.0909	1	0	4.33333	1.5	34.6154	1	-
SP_12-5	2019	9.16667	7.33333	80	0	0	9	7.33333	81.4815	1	0	6.16667	1.66667	27.027	1	-
